# Supplementary material for: Understanding the Regiodivergence between Hydroarylation and Trifluoromethylarylation of 1,3-Dienes Using Anilines in HFIP
Source: JACS Au. 2024 May 10;4(5):1744–51. doi: 10.1021/jacsau.4c00162 (PMC11134361; doi:10.1021/jacsau.4c00162)
Supplement: Supplementary file 2 — au4c00162_si_002.cif [file au4c00162_si_002.cif]

data_03628
_chemical_name_systematic               ?
_chemical_name_common                   CCS-1-250_250K
_chemical_formula_moiety                ?
_chemical_formula_sum                   'C33 H30.50 F3 N3 O7.25 S'
_chemical_formula_iupac                 ?
_chemical_formula_weight                674.16

_chemical_melting_point                 ?

_space_group_crystal_system             monoclinic
_space_group_name_H-M_alt               'C 1 2/c 1'
_space_group_name_Hall                  '-C 2yc'
loop_
    _space_group_symop_operation_xyz
    'x, y, z'
    '-x, y, -z+1/2'
    'x+1/2, y+1/2, z'
    '-x+1/2, y+1/2, -z+1/2'
    '-x, -y, -z'
    'x, -y, z-1/2'
    '-x+1/2, -y+1/2, -z'
    'x+1/2, -y+1/2, z-1/2'

_cell_length_a                          31.226(3)
_cell_length_b                          5.8199(5)
_cell_length_c                          38.948(3)
_cell_angle_alpha                       90
_cell_angle_beta                        106.344(3)
_cell_angle_gamma                       90
_cell_volume                            6792.1(10)
_cell_formula_units_Z                   8
_cell_measurement_reflns_used           1308
_cell_measurement_theta_min             3.6180
_cell_measurement_theta_max             18.5074
_cell_measurement_temperature           250.(2)

_exptl_crystal_description              ribbon
_exptl_crystal_colour                   'clear colourless'
_exptl_crystal_size_max                 0.214
_exptl_crystal_size_mid                 0.031
_exptl_crystal_size_min                 0.014
_exptl_crystal_density_diffrn           1.319
_exptl_crystal_density_meas             ?
_exptl_crystal_density_method           'not measured'
_exptl_crystal_F_000                    2804

_exptl_absorpt_coefficient_mu           0.162
_exptl_absorpt_correction_type          Multi-Scan
_exptl_absorpt_process_details          
;
Krause, L., Herbst-Irmer, R., Sheldrick, G. M., Stalke, D. (2015).
"Comparison of silver and molybdenum microfocus X-ray sources for
single-crystal structure determination"
J. Appl. Cryst. 48, 3-10.
doi:10.1107/S1600576714022985
;
_exptl_absorpt_correction_T_min         0.74
_exptl_absorpt_correction_T_max         1.00

_exptl_special_details                  
;
; 

_diffrn_ambient_temperature             250.(2)

_diffrn_source                          'sealed tube'
_diffrn_source_type                     ?

_diffrn_radiation_type                  'Mo K\a'
_diffrn_radiation_wavelength            0.71073
_diffrn_radiation_monochromator         ?

_diffrn_measurement_device_type         'Bruker Kappa Apex II'
_diffrn_measurement_method              ?

_diffrn_detector_area_resol_mean        8.3333

_diffrn_reflns_number                   42831
_diffrn_reflns_av_R_equivalents         0.2402
_diffrn_reflns_av_unetI/netI            0.1857
_diffrn_reflns_theta_min                2.63
_diffrn_reflns_theta_max                25.08
_diffrn_reflns_theta_full               25.08
_diffrn_measured_fraction_theta_max     0.995
_diffrn_measured_fraction_theta_full    0.995
_diffrn_reflns_limit_h_min              -36
_diffrn_reflns_limit_h_max              36
_diffrn_reflns_limit_k_min              -6
_diffrn_reflns_limit_k_max              6
_diffrn_reflns_limit_l_min              -46
_diffrn_reflns_limit_l_max              46

_refine_special_details                 
;
;

_reflns_number_total                    5989
_reflns_number_gt                       2357
_reflns_threshold_expression            'I > 2\s(I)'

_refine_ls_structure_factor_coef        Fsqd
_refine_ls_matrix_type                  full
_refine_ls_R_factor_all                 0.2418
_refine_ls_R_factor_gt                  0.0916
_refine_ls_wR_factor_gt                 0.2240
_refine_ls_wR_factor_ref                0.3020
_refine_ls_goodness_of_fit_ref          1.013
_refine_ls_restrained_S_all             1.016
_refine_ls_number_reflns                5989
_refine_ls_number_parameters            470
_refine_ls_number_restraints            395
_refine_ls_number_constraints           ?
_refine_ls_hydrogen_treatment           constr
_refine_ls_weighting_scheme             calc
_refine_ls_weighting_details            
    'w=1/[\s^2^(Fo^2^)+(0.1394P)^2^+5.6177P] where P=(Fo^2^+2Fc^2^)/3'

_atom_sites_solution_hydrogens          geom
_atom_sites_solution_primary            ?
_atom_sites_solution_secondary          ?

_refine_ls_shift/su_max                 0.000
_refine_ls_shift/su_mean                0.000
_refine_diff_density_max                0.578
_refine_diff_density_min                -0.417
_refine_ls_extinction_method            none
_refine_ls_extinction_coef              ?

loop_
    _atom_type_symbol
    _atom_type_description
    _atom_type_scat_dispersion_real
    _atom_type_scat_dispersion_imag
    _atom_type_scat_source
    C C 0.0033 0.0016 'International Tables Vol C Tables 4.2.6.8 and 6.1.1.4'
    H H 0.0000 0.0000 'International Tables Vol C Tables 4.2.6.8 and 6.1.1.4'
    F F 0.0171 0.0103 'International Tables Vol C Tables 4.2.6.8 and 6.1.1.4'
    N N 0.0061 0.0033 'International Tables Vol C Tables 4.2.6.8 and 6.1.1.4'
    O O 0.0106 0.0060 'International Tables Vol C Tables 4.2.6.8 and 6.1.1.4'
    S S 0.1246 0.1234 'International Tables Vol C Tables 4.2.6.8 and 6.1.1.4'

_computing_data_collection              
    'Bruker Instrument Service v2010.9.0.0'
_computing_cell_refinement              'SAINT V8.40B (Bruker AXS LLC, 2019)'
_computing_data_reduction               'SAINT V8.40B (Bruker AXS LLC, 2019)'
_computing_structure_solution           'XT, VERSION 2018/2'
_computing_structure_refinement         'SHELXL-2019/1 (Sheldrick, 2019)'
_computing_molecular_graphics           'shelXle (C.B. Huebschle, rev 1328)'
_computing_publication_material         ?

loop_
    _atom_site_type_symbol
    _atom_site_label
    _atom_site_fract_x
    _atom_site_fract_y
    _atom_site_fract_z
    _atom_site_U_iso_or_equiv
    _atom_site_adp_type
    _atom_site_calc_flag
    _atom_site_refinement_flags_adp
    _atom_site_refinement_flags_occupancy
    _atom_site_refinement_flags_posn
    _atom_site_occupancy
    _atom_site_disorder_assembly
    _atom_site_disorder_group
    C C1 0.7845(2) 0.4652(11) 0.33641(16) 0.0370(15) Uani d . . . 1.000000 . .
    C C2 0.8026(2) 0.5044(11) 0.37288(17) 0.0400(15) Uani d . . . 1.000000 . .
    C C3 0.8380(2) 0.3811(12) 0.39355(18) 0.0462(17) Uani d . . . 1.000000 . .
    H H3 0.850199 0.413771 0.417988 0.055000 Uiso calc U . R 1.000000 . .
    C C4 0.8546(2) 0.2097(12) 0.37730(19) 0.0463(17) Uani d . . . 1.000000 . .
    C C5 0.8377(2) 0.1619(12) 0.34092(19) 0.0488(17) Uani d . . . 1.000000 . .
    H H5 0.849949 0.042192 0.330487 0.059000 Uiso calc U . R 1.000000 . .
    C C6 0.8028(2) 0.2918(11) 0.32025(18) 0.0431(17) Uani d . . . 1.000000 . .
    H H6 0.791500 0.263331 0.295591 0.052000 Uiso calc U . R 1.000000 . .
    C C7 0.6842(2) 0.2925(12) 0.27575(17) 0.0505(19) Uani d . . . 1.000000 . .
    H H7A 0.680405 0.146314 0.287013 0.061000 Uiso calc U . R 1.000000 . .
    H H7B 0.709413 0.275260 0.265575 0.061000 Uiso calc U . R 1.000000 . .
    C C8 0.6428(2) 0.3422(12) 0.24608(17) 0.0448(16) Uani d . . . 1.000000 . .
    C C9 0.6191(3) 0.5473(14) 0.24293(19) 0.060(2) Uani d . . . 1.000000 . .
    H H9 0.628677 0.664399 0.259997 0.072000 Uiso calc U . R 1.000000 . .
    C C10 0.5808(3) 0.5780(16) 0.2140(2) 0.074(2) Uani d . . . 1.000000 . .
    H H10 0.564740 0.716242 0.212109 0.089000 Uiso calc U . R 1.000000 . .
    C C11 0.5664(3) 0.4149(17) 0.1889(2) 0.077(2) Uani d . . . 1.000000 . .
    H H11 0.540401 0.436602 0.169972 0.092000 Uiso calc U . R 1.000000 . .
    C C12 0.5908(3) 0.2159(17) 0.1917(2) 0.082(3) Uani d . . . 1.000000 . .
    H H12 0.581692 0.102561 0.173930 0.099000 Uiso calc U . R 1.000000 . .
    C C13 0.6286(3) 0.1779(14) 0.2201(2) 0.065(2) Uani d . . . 1.000000 . .
    H H13 0.644424 0.039317 0.221463 0.078000 Uiso calc U . R 1.000000 . .
    C C14 0.6777(2) 0.4483(11) 0.33402(16) 0.0391(16) Uani d . . . 1.000000 .
     .
    C C15 0.6874(2) 0.2563(12) 0.35512(17) 0.0468(17) Uani d . . . 1.000000 .
     .
    H H15 0.705025 0.139581 0.349449 0.056000 Uiso calc U . R 1.000000 . .
    C C16 0.6716(3) 0.2323(13) 0.38430(19) 0.0540(19) Uani d . . . 1.000000 .
     .
    H H16 0.679364 0.101167 0.398807 0.065000 Uiso calc U . R 1.000000 . .
    C C17 0.6448(3) 0.3959(13) 0.39276(19) 0.0568(19) Uani d . . . 1.000000 .
     .
    C C18 0.6341(2) 0.5899(13) 0.37088(19) 0.0570(19) Uani d . . . 1.000000 .
     .
    H H18 0.615565 0.703530 0.376229 0.068000 Uiso calc U . R 1.000000 . .
    C C19 0.6502(2) 0.6181(12) 0.34154(18) 0.0494(18) Uani d . . . 1.000000 .
     .
    H H19 0.642778 0.749132 0.326955 0.059000 Uiso calc U . R 1.000000 . .
    C C20 0.6283(3) 0.3642(15) 0.4258(2) 0.068(2) Uani d . . . 1.000000 . .
    H H20 0.643792 0.225913 0.438061 0.082000 Uiso calc U . R 1.000000 . .
    C C21 0.6419(2) 0.5603(12) 0.45304(18) 0.0497(18) Uani d . . . 1.000000 .
     .
    C C22 0.6786(2) 0.6965(12) 0.45512(18) 0.0477(18) Uani d . . . 1.000000 .
     .
    H H22 0.694669 0.676243 0.438246 0.057000 Uiso calc U . R 1.000000 . .
    C C23 0.6924(2) 0.8619(12) 0.48128(16) 0.0461(17) Uani d . . . 1.000000 .
     .
    H H23 0.717191 0.954954 0.481677 0.055000 Uiso calc U . R 1.000000 . .
    C C24 0.6701(2) 0.8909(12) 0.50677(17) 0.0497(18) Uani d . . . 1.000000 .
     .
    C C25 0.6338(3) 0.7520(14) 0.50595(19) 0.059(2) Uani d . . . 1.000000 . .
    H H25 0.618623 0.767886 0.523524 0.071000 Uiso calc U . R 1.000000 . .
    C C26 0.6200(3) 0.5907(13) 0.47925(18) 0.058(2) Uani d . . . 1.000000 . .
    H H26 0.595099 0.498564 0.478727 0.070000 Uiso calc U . R 1.000000 . .
    C C27 0.7143(3) 1.2135(14) 0.5332(2) 0.065(2) Uani d . . . 1.000000 . .
    H H27A 0.715568 1.330109 0.551219 0.098000 Uiso calc U . R 1.000000 . .
    H H27B 0.708020 1.285478 0.509819 0.098000 Uiso calc U . R 1.000000 . .
    H H27C 0.742782 1.134385 0.538376 0.098000 Uiso calc U . R 1.000000 . .
    C C28 0.5816(3) 0.3097(16) 0.4164(2) 0.072(2) Uani d . . . 1.000000 . .
    H H28 0.564026 0.420985 0.401253 0.086000 Uiso calc U . R 1.000000 . .
    C C29 0.5583(3) 0.1482(15) 0.4234(2) 0.067(2) Uani d . . . 1.000000 . .
    H H29 0.575453 0.026202 0.435982 0.080000 Uiso calc U . R 1.000000 . .
    C C30 0.5104(3) 0.1116(19) 0.4162(3) 0.094(3) Uani d . . . 1.000000 . .
    H H30 0.495570 0.245223 0.402080 0.112000 Uiso calc U . R 1.000000 . .
    C C31 0.4946(3) -0.0967(19) 0.3939(3) 0.096(3) Uani d . . D 1.000000 . .
    H H31A 0.483952 -0.052538 0.368904 0.106000 Uiso calc U P R 0.303(7) A 2
    H H31B 0.470599 -0.168473 0.401224 0.115000 Uiso calc U P R 0.303(7) A 2
    H H31C 0.519131 -0.204558 0.396979 0.115000 Uiso calc U P R 0.303(7) A 2
    F F1A 0.5042(4) -0.2862(18) 0.4142(3) 0.154(4) Uani d . P D 0.697(7) A 1
    F F2A 0.5100(4) -0.126(2) 0.3675(3) 0.136(4) Uani d . P D 0.697(7) A 1
    F F3A 0.4508(3) -0.0940(16) 0.3848(3) 0.117(3) Uani d . P D 0.697(7) A 1
    C C32 0.4944(4) 0.104(3) 0.4504(3) 0.120(4) Uani d . . D 1.000000 . .
    H H32A 0.469601 -0.002726 0.446817 0.143000 Uiso calc U P R 0.697(7) A 1
    H H32B 0.484780 0.255811 0.455260 0.143000 Uiso calc U P R 0.697(7) A 1
    H H32C 0.518673 0.053207 0.470494 0.143000 Uiso calc U P R 0.697(7) A 1
    F F1B 0.5126(6) -0.107(4) 0.4638(5) 0.120(6) Uani d . P D 0.303(7) A 2
    F F2B 0.5097(9) 0.279(5) 0.4708(7) 0.153(8) Uani d . P D 0.303(7) A 2
    F F3B 0.4502(6) 0.052(4) 0.4390(6) 0.128(7) Uani d . P D 0.303(7) A 2
    N N1 0.69506(17) 0.4748(9) 0.30359(13) 0.0395(13) Uani d . . . 1.000000 .
     .
    N N2 0.7846(2) 0.6829(10) 0.39241(15) 0.0490(15) Uani d . . . 1.000000 . .
    N N3 0.8905(2) 0.0626(12) 0.39960(19) 0.0613(17) Uani d . . . 1.000000 . .
    O O1 0.73604(16) 0.8311(7) 0.32672(12) 0.0514(13) Uani d . . . 1.000000 .
     .
    O O2 0.74822(16) 0.6350(9) 0.27393(12) 0.0585(14) Uani d . . . 1.000000 .
     .
    O O3 0.74901(17) 0.6484(9) 0.39802(13) 0.0598(14) Uani d . . . 1.000000 .
     .
    O O4 0.80904(18) 0.8465(9) 0.40373(14) 0.0685(16) Uani d . . . 1.000000 .
     .
    O O5 0.9035(2) 0.1081(11) 0.43118(16) 0.0834(18) Uani d . . . 1.000000 . .
    O O6 0.9038(2) -0.0966(12) 0.38531(17) 0.097(2) Uani d . . . 1.000000 . .
    O O7 0.67972(18) 1.0513(9) 0.53333(12) 0.0656(15) Uani d . . . 1.000000 .
     .
    S S1 0.73985(6) 0.6238(3) 0.30814(5) 0.0447(5) Uani d . . . 1.000000 . .
    O O8 0.500000 0.105(5) 0.250000 0.140(9) Uani d T P S 0.500000 . .
    C C33 0.5279(7) 0.030(5) 0.2792(5) 0.133(8) Uani d . P D 0.500000 . .
    H H33A 0.543011 -0.095148 0.270531 0.160000 Uiso calc U P R 0.500000 . .
    H H33B 0.508249 -0.045428 0.291377 0.160000 Uiso calc U P R 0.500000 . .
    C C34 0.5602(6) 0.116(4) 0.3063(4) 0.092(6) Uani d . P D 0.500000 . .
    H H34A 0.588684 0.099010 0.301231 0.139000 Uiso calc U P R 0.500000 . .
    H H34B 0.560843 0.032874 0.328079 0.139000 Uiso calc U P R 0.500000 . .
    H H34C 0.554452 0.277129 0.309383 0.139000 Uiso calc U P R 0.500000 . .

loop_
    _atom_site_aniso_label
    _atom_site_aniso_U_11
    _atom_site_aniso_U_22
    _atom_site_aniso_U_33
    _atom_site_aniso_U_12
    _atom_site_aniso_U_13
    _atom_site_aniso_U_23
    C1 0.051(4) 0.027(3) 0.038(3) -0.001(3) 0.022(3) 0.004(2)
    C2 0.052(4) 0.034(3) 0.043(3) -0.004(3) 0.028(3) 0.001(3)
    C3 0.053(4) 0.045(4) 0.045(4) -0.003(3) 0.021(3) 0.002(3)
    C4 0.048(4) 0.044(4) 0.051(3) 0.003(3) 0.021(3) 0.008(3)
    C5 0.056(4) 0.040(4) 0.058(4) 0.007(3) 0.029(3) 0.006(3)
    C6 0.055(4) 0.036(4) 0.044(4) 0.005(3) 0.022(3) 0.000(3)
    C7 0.071(4) 0.047(4) 0.034(3) 0.011(3) 0.016(3) -0.006(3)
    C8 0.053(4) 0.049(4) 0.037(3) -0.005(3) 0.021(3) 0.001(3)
    C9 0.068(5) 0.058(5) 0.049(4) 0.011(4) 0.006(3) -0.001(3)
    C10 0.071(5) 0.079(6) 0.064(5) 0.008(4) 0.008(4) 0.010(4)
    C11 0.071(5) 0.088(6) 0.065(5) -0.019(4) 0.007(4) 0.007(4)
    C12 0.090(6) 0.081(6) 0.064(5) -0.021(4) 0.004(4) -0.008(4)
    C13 0.085(5) 0.057(5) 0.051(4) -0.007(4) 0.013(4) -0.008(3)
    C14 0.045(4) 0.044(4) 0.031(3) -0.003(3) 0.016(3) -0.007(3)
    C15 0.063(5) 0.038(4) 0.043(4) -0.005(3) 0.022(3) -0.004(3)
    C16 0.077(5) 0.047(4) 0.043(4) -0.018(3) 0.026(3) -0.014(3)
    C17 0.070(5) 0.055(4) 0.054(4) -0.025(3) 0.032(3) -0.014(3)
    C18 0.061(5) 0.058(5) 0.062(4) -0.004(4) 0.032(4) -0.017(3)
    C19 0.057(4) 0.047(4) 0.050(4) 0.006(3) 0.026(3) -0.003(3)
    C20 0.083(5) 0.070(5) 0.064(4) -0.027(4) 0.041(4) -0.019(4)
    C21 0.063(4) 0.051(4) 0.043(3) -0.009(3) 0.028(3) -0.004(3)
    C22 0.059(4) 0.047(4) 0.046(4) -0.006(3) 0.030(3) -0.003(3)
    C23 0.061(4) 0.042(4) 0.039(3) -0.005(3) 0.019(3) 0.004(3)
    C24 0.070(4) 0.051(4) 0.033(3) -0.002(3) 0.023(3) 0.001(3)
    C25 0.077(5) 0.070(5) 0.041(4) -0.013(4) 0.033(4) -0.009(3)
    C26 0.068(5) 0.067(5) 0.051(4) -0.016(4) 0.035(4) -0.014(3)
    C27 0.089(6) 0.057(5) 0.055(5) -0.012(4) 0.029(4) -0.015(4)
    C28 0.075(5) 0.089(6) 0.062(5) -0.029(4) 0.037(4) -0.018(4)
    C29 0.071(5) 0.066(5) 0.072(5) -0.010(4) 0.035(4) -0.007(4)
    C30 0.078(5) 0.108(6) 0.100(6) -0.021(4) 0.033(4) -0.003(5)
    C31 0.075(5) 0.094(6) 0.112(7) -0.021(5) 0.016(5) -0.005(5)
    F1A 0.146(8) 0.120(7) 0.201(9) 0.031(6) 0.058(7) 0.036(6)
    F2A 0.121(7) 0.164(9) 0.127(7) -0.057(6) 0.043(5) -0.053(6)
    F3A 0.082(5) 0.115(7) 0.145(7) -0.010(4) 0.015(4) 0.016(5)
    C32 0.100(7) 0.165(10) 0.108(7) 0.003(7) 0.053(6) 0.011(6)
    F1B 0.088(11) 0.176(12) 0.119(12) 0.031(9) 0.064(9) 0.030(9)
    F2B 0.129(15) 0.197(14) 0.160(13) -0.014(10) 0.082(11) -0.025(10)
    F3B 0.093(8) 0.136(15) 0.168(14) 0.015(8) 0.058(8) 0.042(11)
    N1 0.050(3) 0.041(3) 0.031(3) 0.005(2) 0.018(2) -0.006(2)
    N2 0.065(4) 0.040(3) 0.048(3) -0.007(3) 0.025(3) -0.004(3)
    N3 0.059(4) 0.066(4) 0.063(4) 0.010(3) 0.023(3) 0.015(3)
    O1 0.073(3) 0.031(3) 0.059(3) 0.005(2) 0.033(3) 0.002(2)
    O2 0.078(4) 0.065(3) 0.043(3) 0.013(3) 0.034(2) 0.017(2)
    O3 0.062(3) 0.062(4) 0.064(3) -0.011(3) 0.032(3) -0.016(3)
    O4 0.086(4) 0.043(3) 0.087(4) -0.020(3) 0.041(3) -0.023(3)
    O5 0.082(4) 0.093(5) 0.067(3) 0.016(3) 0.007(3) 0.011(3)
    O6 0.107(5) 0.093(5) 0.093(4) 0.052(4) 0.030(4) 0.005(4)
    O7 0.088(4) 0.068(4) 0.047(3) -0.018(3) 0.030(3) -0.019(3)
    S1 0.0633(13) 0.0368(11) 0.0413(10) 0.0071(9) 0.0264(9) 0.0069(8)
    O8 0.080(12) 0.26(3) 0.079(11) 0.000000 0.024(9) 0.000000
    C33 0.088(13) 0.23(2) 0.084(11) -0.005(12) 0.020(8) -0.016(11)
    C34 0.071(11) 0.138(18) 0.067(9) -0.011(11) 0.017(8) 0.029(10)

_geom_special_details                   
;

All esds (except the esd in the dihedral angle between two l.s. planes)
are estimated using the full covariance matrix.  The cell esds are taken
into account individually in the estimation of esds in distances, angles
and torsion angles; correlations between esds in cell parameters are only
used when they are defined by crystal symmetry.  An approximate (isotropic)
treatment of cell esds is used for estimating esds involving l.s. planes.
;

loop_
    _geom_bond_atom_site_label_1
    _geom_bond_atom_site_label_2
    _geom_bond_site_symmetry_2
    _geom_bond_distance
    _geom_bond_publ_flag
    C1 C2 . 1.392(8) ?
    C1 C6 . 1.394(9) ?
    C1 S1 . 1.773(7) ?
    C2 C3 . 1.371(9) ?
    C2 N2 . 1.489(9) ?
    C3 C4 . 1.361(9) ?
    C4 C5 . 1.394(9) ?
    C4 N3 . 1.481(9) ?
    C5 C6 . 1.384(9) ?
    C7 N1 . 1.486(8) ?
    C7 C8 . 1.501(10) ?
    C8 C13 . 1.373(10) ?
    C8 C9 . 1.391(10) ?
    C9 C10 . 1.405(10) ?
    C10 C11 . 1.345(11) ?
    C11 C12 . 1.373(12) ?
    C12 C13 . 1.388(11) ?
    C14 C15 . 1.369(9) ?
    C14 C19 . 1.393(9) ?
    C14 N1 . 1.444(8) ?
    C15 C16 . 1.366(9) ?
    C16 C17 . 1.367(10) ?
    C17 C18 . 1.397(10) ?
    C17 C20 . 1.528(10) ?
    C18 C19 . 1.382(9) ?
    C20 C28 . 1.436(11) ?
    C20 C21 . 1.534(10) ?
    C21 C22 . 1.377(9) ?
    C21 C26 . 1.391(9) ?
    C22 C23 . 1.380(9) ?
    C23 C24 . 1.374(9) ?
    C24 O7 . 1.363(8) ?
    C24 C25 . 1.386(10) ?
    C25 C26 . 1.377(10) ?
    C27 O7 . 1.436(9) ?
    C28 C29 . 1.266(10) ?
    C29 C30 . 1.455(11) ?
    C30 C31 . 1.493(13) ?
    C30 C32 . 1.549(13) ?
    C31 F2A . 1.261(11) ?
    C31 F3A . 1.315(10) ?
    C31 F1A . 1.341(11) ?
    C32 F2B . 1.300(17) ?
    C32 F3B . 1.358(15) ?
    C32 F1B . 1.391(15) ?
    N1 S1 . 1.612(6) ?
    N2 O3 . 1.208(7) ?
    N2 O4 . 1.223(7) ?
    N3 O5 . 1.211(8) ?
    N3 O6 . 1.213(8) ?
    O1 S1 . 1.429(5) ?
    O2 S1 . 1.430(4) ?
    O8 C33 . 1.30(2) ?
    O8 C33 2_655 1.30(2) ?
    C33 C34 . 1.335(16) ?

loop_
    _geom_angle_atom_site_label_1
    _geom_angle_atom_site_label_2
    _geom_angle_atom_site_label_3
    _geom_angle_site_symmetry_1
    _geom_angle_site_symmetry_3
    _geom_angle
    _geom_angle_publ_flag
    C2 C1 C6 . . 118.6(6) ?
    C2 C1 S1 . . 124.8(5) ?
    C6 C1 S1 . . 116.6(5) ?
    C3 C2 C1 . . 122.8(6) ?
    C3 C2 N2 . . 115.0(6) ?
    C1 C2 N2 . . 122.2(6) ?
    C4 C3 C2 . . 117.4(6) ?
    C3 C4 C5 . . 122.3(7) ?
    C3 C4 N3 . . 118.4(7) ?
    C5 C4 N3 . . 119.2(6) ?
    C6 C5 C4 . . 119.6(6) ?
    C5 C6 C1 . . 119.3(6) ?
    N1 C7 C8 . . 113.2(6) ?
    C13 C8 C9 . . 118.6(7) ?
    C13 C8 C7 . . 117.6(7) ?
    C9 C8 C7 . . 123.7(6) ?
    C8 C9 C10 . . 119.4(7) ?
    C11 C10 C9 . . 121.8(9) ?
    C10 C11 C12 . . 118.3(9) ?
    C11 C12 C13 . . 121.7(9) ?
    C8 C13 C12 . . 120.2(8) ?
    C15 C14 C19 . . 119.8(6) ?
    C15 C14 N1 . . 120.6(6) ?
    C19 C14 N1 . . 119.5(6) ?
    C16 C15 C14 . . 120.8(7) ?
    C15 C16 C17 . . 121.1(7) ?
    C16 C17 C18 . . 118.3(7) ?
    C16 C17 C20 . . 119.6(7) ?
    C18 C17 C20 . . 122.1(7) ?
    C19 C18 C17 . . 121.3(7) ?
    C18 C19 C14 . . 118.6(7) ?
    C28 C20 C17 . . 111.8(7) ?
    C28 C20 C21 . . 113.9(7) ?
    C17 C20 C21 . . 113.5(6) ?
    C22 C21 C26 . . 117.2(7) ?
    C22 C21 C20 . . 122.3(6) ?
    C26 C21 C20 . . 120.3(6) ?
    C21 C22 C23 . . 121.9(6) ?
    C24 C23 C22 . . 120.1(7) ?
    O7 C24 C23 . . 125.7(7) ?
    O7 C24 C25 . . 114.9(6) ?
    C23 C24 C25 . . 119.4(7) ?
    C26 C25 C24 . . 119.7(7) ?
    C25 C26 C21 . . 121.8(7) ?
    C29 C28 C20 . . 135.5(10) ?
    C28 C29 C30 . . 133.5(10) ?
    C29 C30 C31 . . 112.6(9) ?
    C29 C30 C32 . . 113.7(9) ?
    C31 C30 C32 . . 110.1(10) ?
    F2A C31 F3A . . 113.0(11) ?
    F2A C31 F1A . . 107.3(12) ?
    F3A C31 F1A . . 102.1(10) ?
    F2A C31 C30 . . 116.5(10) ?
    F3A C31 C30 . . 107.1(10) ?
    F1A C31 C30 . . 109.9(10) ?
    F2B C32 F3B . . 123.(2) ?
    F2B C32 F1B . . 115.(2) ?
    F3B C32 F1B . . 101.3(16) ?
    F2B C32 C30 . . 110.4(15) ?
    F3B C32 C30 . . 105.6(13) ?
    F1B C32 C30 . . 98.7(12) ?
    C14 N1 C7 . . 117.5(5) ?
    C14 N1 S1 . . 118.8(4) ?
    C7 N1 S1 . . 118.4(4) ?
    O3 N2 O4 . . 125.3(6) ?
    O3 N2 C2 . . 118.4(6) ?
    O4 N2 C2 . . 116.1(6) ?
    O5 N3 O6 . . 124.9(7) ?
    O5 N3 C4 . . 116.8(7) ?
    O6 N3 C4 . . 118.2(7) ?
    C24 O7 C27 . . 116.9(5) ?
    O1 S1 O2 . . 119.8(3) ?
    O1 S1 N1 . . 108.5(3) ?
    O2 S1 N1 . . 107.6(3) ?
    O1 S1 C1 . . 106.7(3) ?
    O2 S1 C1 . . 106.5(3) ?
    N1 S1 C1 . . 107.1(3) ?
    C33 O8 C33 . 2_655 141.(4) ?
    O8 C33 C34 . . 138.(3) ?

loop_
    _geom_torsion_atom_site_label_1
    _geom_torsion_atom_site_label_2
    _geom_torsion_atom_site_label_3
    _geom_torsion_atom_site_label_4
    _geom_torsion_site_symmetry_1
    _geom_torsion_site_symmetry_2
    _geom_torsion_site_symmetry_3
    _geom_torsion_site_symmetry_4
    _geom_torsion
    _geom_torsion_publ_flag
    C6 C1 C2 C3 . . . . 0.6(10) ?
    S1 C1 C2 C3 . . . . -178.3(5) ?
    C6 C1 C2 N2 . . . . -178.8(6) ?
    S1 C1 C2 N2 . . . . 2.4(9) ?
    C1 C2 C3 C4 . . . . -1.9(10) ?
    N2 C2 C3 C4 . . . . 177.5(6) ?
    C2 C3 C4 C5 . . . . 1.6(10) ?
    C2 C3 C4 N3 . . . . -175.4(6) ?
    C3 C4 C5 C6 . . . . 0.0(10) ?
    N3 C4 C5 C6 . . . . 177.0(6) ?
    C4 C5 C6 C1 . . . . -1.4(10) ?
    C2 C1 C6 C5 . . . . 1.0(10) ?
    S1 C1 C6 C5 . . . . -180.0(5) ?
    N1 C7 C8 C13 . . . . -176.4(6) ?
    N1 C7 C8 C9 . . . . 5.8(10) ?
    C13 C8 C9 C10 . . . . 1.9(11) ?
    C7 C8 C9 C10 . . . . 179.6(7) ?
    C8 C9 C10 C11 . . . . -0.6(13) ?
    C9 C10 C11 C12 . . . . -1.3(14) ?
    C10 C11 C12 C13 . . . . 2.0(14) ?
    C9 C8 C13 C12 . . . . -1.2(11) ?
    C7 C8 C13 C12 . . . . -179.0(7) ?
    C11 C12 C13 C8 . . . . -0.8(13) ?
    C19 C14 C15 C16 . . . . -2.3(10) ?
    N1 C14 C15 C16 . . . . 178.8(6) ?
    C14 C15 C16 C17 . . . . 1.8(11) ?
    C15 C16 C17 C18 . . . . -0.4(11) ?
    C15 C16 C17 C20 . . . . -179.4(7) ?
    C16 C17 C18 C19 . . . . -0.4(11) ?
    C20 C17 C18 C19 . . . . 178.6(7) ?
    C17 C18 C19 C14 . . . . -0.1(11) ?
    C15 C14 C19 C18 . . . . 1.4(10) ?
    N1 C14 C19 C18 . . . . -179.7(6) ?
    C16 C17 C20 C28 . . . . -107.8(9) ?
    C18 C17 C20 C28 . . . . 73.2(10) ?
    C16 C17 C20 C21 . . . . 121.6(8) ?
    C18 C17 C20 C21 . . . . -57.4(10) ?
    C28 C20 C21 C22 . . . . -153.9(8) ?
    C17 C20 C21 C22 . . . . -24.4(11) ?
    C28 C20 C21 C26 . . . . 33.0(11) ?
    C17 C20 C21 C26 . . . . 162.5(7) ?
    C26 C21 C22 C23 . . . . -2.1(11) ?
    C20 C21 C22 C23 . . . . -175.4(7) ?
    C21 C22 C23 C24 . . . . 1.6(11) ?
    C22 C23 C24 O7 . . . . -178.2(7) ?
    C22 C23 C24 C25 . . . . 0.2(11) ?
    O7 C24 C25 C26 . . . . 177.2(7) ?
    C23 C24 C25 C26 . . . . -1.4(12) ?
    C24 C25 C26 C21 . . . . 0.8(12) ?
    C22 C21 C26 C25 . . . . 0.9(12) ?
    C20 C21 C26 C25 . . . . 174.4(8) ?
    C17 C20 C28 C29 . . . . 123.6(10) ?
    C21 C20 C28 C29 . . . . -106.1(11) ?
    C20 C28 C29 C30 . . . . 172.4(9) ?
    C28 C29 C30 C31 . . . . 119.3(12) ?
    C28 C29 C30 C32 . . . . -114.7(12) ?
    C29 C30 C31 F2A . . . . -43.5(15) ?
    C32 C30 C31 F2A . . . . -171.4(12) ?
    C29 C30 C31 F3A . . . . -171.1(9) ?
    C32 C30 C31 F3A . . . . 61.0(12) ?
    C29 C30 C31 F1A . . . . 78.7(12) ?
    C32 C30 C31 F1A . . . . -49.2(13) ?
    C29 C30 C32 F2B . . . . 50.(2) ?
    C31 C30 C32 F2B . . . . 177.0(18) ?
    C29 C30 C32 F3B . . . . -175.5(13) ?
    C31 C30 C32 F3B . . . . -48.2(17) ?
    C29 C30 C32 F1B . . . . -71.1(15) ?
    C31 C30 C32 F1B . . . . 56.2(15) ?
    C15 C14 N1 C7 . . . . 57.2(8) ?
    C19 C14 N1 C7 . . . . -121.7(7) ?
    C15 C14 N1 S1 . . . . -96.8(7) ?
    C19 C14 N1 S1 . . . . 84.3(7) ?
    C8 C7 N1 C14 . . . . 92.0(7) ?
    C8 C7 N1 S1 . . . . -113.8(6) ?
    C3 C2 N2 O3 . . . . -107.2(7) ?
    C1 C2 N2 O3 . . . . 72.3(8) ?
    C3 C2 N2 O4 . . . . 67.8(8) ?
    C1 C2 N2 O4 . . . . -112.8(7) ?
    C3 C4 N3 O5 . . . . -1.5(10) ?
    C5 C4 N3 O5 . . . . -178.6(7) ?
    C3 C4 N3 O6 . . . . 176.6(7) ?
    C5 C4 N3 O6 . . . . -0.4(10) ?
    C23 C24 O7 C27 . . . . 4.3(11) ?
    C25 C24 O7 C27 . . . . -174.2(7) ?
    C14 N1 S1 O1 . . . . -45.5(5) ?
    C7 N1 S1 O1 . . . . 160.7(5) ?
    C14 N1 S1 O2 . . . . -176.5(5) ?
    C7 N1 S1 O2 . . . . 29.7(5) ?
    C14 N1 S1 C1 . . . . 69.3(5) ?
    C7 N1 S1 C1 . . . . -84.5(5) ?
    C2 C1 S1 O1 . . . . 17.0(6) ?
    C6 C1 S1 O1 . . . . -161.9(5) ?
    C2 C1 S1 O2 . . . . 146.0(5) ?
    C6 C1 S1 O2 . . . . -32.9(6) ?
    C2 C1 S1 N1 . . . . -99.0(6) ?
    C6 C1 S1 N1 . . . . 82.1(5) ?
    C33 O8 C33 C34 2_655 . . . 169.(3) ?

loop_
    _geom_hbond_atom_site_label_D
    _geom_hbond_atom_site_label_H
    _geom_hbond_atom_site_label_A
    _geom_hbond_site_symmetry_A
    _geom_hbond_distance_DH
    _geom_hbond_distance_HA
    _geom_hbond_distance_DA
    _geom_hbond_angle_DHA
    _geom_hbond_publ_flag
    C3 H3 O7 7_666 0.94 2.35 3.075(8) 134.0 ?
    C7 H7B O2 4_645 0.98 2.43 3.366(8) 158.5 ?
    C15 H15 O1 1_545 0.94 2.33 3.256(8) 168.7 ?

_shelx_res_file                         
;

TITL 03628_0m_a.res in C2/c
    03628_0m.res
    created by SHELXL-2019/1 at 11:20:13 on 05-Sep-2022
REM Old TITL 03628_0m in C2/c
REM SHELXT solution in C2/c: R1 0.279, Rweak 0.046, Alpha 0.084
REM <I/s>   0.396 for  565 systematic absences,  Orientation as input
REM Formula found by SHELXT:  C79 F8 N2 O10 S2
CELL  0.71073  31.2259   5.8199  38.9477   90.000  106.344   90.000
ZERR    8.000   0.0027   0.0005   0.0034    0.000    0.003    0.000
LATT  7
SYMM -X, Y, 1/2-Z
SFAC C H F N O S
UNIT 264 244 24 24 58 8
OMIT -2 0 4
OMIT 4 0 2
OMIT 0 0 4
OMIT -2 0 2
OMIT 2 0 0
OMIT -4 0 4
OMIT 2 0 2
OMIT 0 0 2
OMIT 0 0 6
TEMP -23.140
SIZE 0.014 0.031 0.214
L.S. 70
ACTA
CONF
RIGU
EQIV $2 -x+3/2, -y+3/2, -z+1
HTAB C3 O7_$2
EQIV $3 -x+3/2, y-1/2, -z+1/2
HTAB C7 O2_$3
EQIV $4 x, y-1, z
HTAB C15 O1_$4
BOND
LIST 4
DFIX 1.45 C33 C34
DFIX 1.4 C31 F1A C31 F2A C31 F3A  C32 F1B C32 F2B C32 F3B
FMAP 2
PLAN 3
WGHT    0.139400    5.617700
FVAR       0.06422   0.69694
MOLE 1
C1    1    0.784496    0.465174    0.336407    11.00000    0.05123    0.02721 =
         0.03824    0.00425    0.02173   -0.00058
C2    1    0.802618    0.504364    0.372876    11.00000    0.05189    0.03362 =
         0.04303    0.00090    0.02754   -0.00428
C3    1    0.837962    0.381109    0.393546    11.00000    0.05303    0.04473 =
         0.04514    0.00204    0.02106   -0.00273
AFIX  43
H3    2    0.850199    0.413771    0.417988    11.00000   -1.20000
AFIX   0
C4    1    0.854632    0.209671    0.377301    11.00000    0.04811    0.04410 =
         0.05087    0.00805    0.02074    0.00269
C5    1    0.837710    0.161872    0.340917    11.00000    0.05551    0.04024 =
         0.05843    0.00605    0.02889    0.00651
AFIX  43
H5    2    0.849949    0.042192    0.330487    11.00000   -1.20000
AFIX   0
C6    1    0.802777    0.291753    0.320253    11.00000    0.05487    0.03567 =
         0.04357   -0.00034    0.02173    0.00457
AFIX  43
H6    2    0.791500    0.263331    0.295591    11.00000   -1.20000
AFIX   0
C7    1    0.684238    0.292524    0.275749    11.00000    0.07071    0.04718 =
         0.03431   -0.00595    0.01604    0.01081
AFIX  23
H7A   2    0.680405    0.146314    0.287013    11.00000   -1.20000
H7B   2    0.709413    0.275260    0.265575    11.00000   -1.20000
AFIX   0
C8    1    0.642787    0.342244    0.246081    11.00000    0.05350    0.04921 =
         0.03685    0.00053    0.02110   -0.00485
C9    1    0.619120    0.547332    0.242927    11.00000    0.06791    0.05753 =
         0.04873   -0.00068    0.00565    0.01069
AFIX  43
H9    2    0.628677    0.664399    0.259997    11.00000   -1.20000
AFIX   0
C10   1    0.580791    0.577960    0.213989    11.00000    0.07094    0.07927 =
         0.06427    0.00996    0.00770    0.00756
AFIX  43
H10   2    0.564740    0.716242    0.212109    11.00000   -1.20000
AFIX   0
C11   1    0.566439    0.414899    0.188911    11.00000    0.07122    0.08785 =
         0.06452    0.00661    0.00673   -0.01904
AFIX  43
H11   2    0.540401    0.436602    0.169972    11.00000   -1.20000
AFIX   0
C12   1    0.590808    0.215888    0.191689    11.00000    0.09046    0.08087 =
         0.06449   -0.00782    0.00446   -0.02088
AFIX  43
H12   2    0.581692    0.102561    0.173930    11.00000   -1.20000
AFIX   0
C13   1    0.628557    0.177887    0.220057    11.00000    0.08452    0.05701 =
         0.05071   -0.00771    0.01305   -0.00708
AFIX  43
H13   2    0.644424    0.039317    0.221463    11.00000   -1.20000
AFIX   0
C14   1    0.677683    0.448304    0.334020    11.00000    0.04485    0.04435 =
         0.03126   -0.00664    0.01583   -0.00270
C15   1    0.687351    0.256328    0.355118    11.00000    0.06324    0.03842 =
         0.04296   -0.00438    0.02194   -0.00482
AFIX  43
H15   2    0.705025    0.139581    0.349449    11.00000   -1.20000
AFIX   0
C16   1    0.671634    0.232338    0.384298    11.00000    0.07735    0.04731 =
         0.04290   -0.01361    0.02611   -0.01812
AFIX  43
H16   2    0.679364    0.101167    0.398807    11.00000   -1.20000
AFIX   0
C17   1    0.644846    0.395926    0.392758    11.00000    0.07013    0.05527 =
         0.05408   -0.01380    0.03227   -0.02510
C18   1    0.634108    0.589945    0.370879    11.00000    0.06086    0.05753 =
         0.06159   -0.01691    0.03175   -0.00387
AFIX  43
H18   2    0.615565    0.703530    0.376229    11.00000   -1.20000
AFIX   0
C19   1    0.650210    0.618118    0.341536    11.00000    0.05731    0.04702 =
         0.05024   -0.00281    0.02571    0.00606
AFIX  43
H19   2    0.642778    0.749132    0.326955    11.00000   -1.20000
AFIX   0
C20   1    0.628271    0.364193    0.425810    11.00000    0.08291    0.07013 =
         0.06415   -0.01862    0.04113   -0.02663
AFIX  13
H20   2    0.643792    0.225913    0.438061    11.00000   -1.20000
AFIX   0
C21   1    0.641911    0.560267    0.453041    11.00000    0.06252    0.05123 =
         0.04343   -0.00440    0.02826   -0.00916
C22   1    0.678597    0.696496    0.455125    11.00000    0.05950    0.04719 =
         0.04570   -0.00322    0.02995   -0.00600
AFIX  43
H22   2    0.694669    0.676243    0.438246    11.00000   -1.20000
AFIX   0
C23   1    0.692449    0.861926    0.481284    11.00000    0.06060    0.04196 =
         0.03872    0.00380    0.01909   -0.00509
AFIX  43
H23   2    0.717191    0.954954    0.481677    11.00000   -1.20000
AFIX   0
C24   1    0.670116    0.890861    0.506766    11.00000    0.06969    0.05100 =
         0.03344    0.00129    0.02265   -0.00182
C25   1    0.633780    0.752006    0.505947    11.00000    0.07680    0.07022 =
         0.04061   -0.00921    0.03275   -0.01290
AFIX  43
H25   2    0.618623    0.767886    0.523524    11.00000   -1.20000
AFIX   0
C26   1    0.620002    0.590689    0.479252    11.00000    0.06841    0.06651 =
         0.05111   -0.01441    0.03525   -0.01580
AFIX  43
H26   2    0.595099    0.498564    0.478727    11.00000   -1.20000
AFIX   0
C27   1    0.714331    1.213481    0.533174    11.00000    0.08917    0.05704 =
         0.05470   -0.01531    0.02929   -0.01206
AFIX 137
H27A  2    0.715568    1.330109    0.551219    11.00000   -1.50000
H27B  2    0.708020    1.285478    0.509819    11.00000   -1.50000
H27C  2    0.742782    1.134385    0.538376    11.00000   -1.50000
AFIX   0
C28   1    0.581551    0.309725    0.416356    11.00000    0.07451    0.08925 =
         0.06208   -0.01800    0.03741   -0.02881
AFIX  43
H28   2    0.564026    0.420985    0.401253    11.00000   -1.20000
AFIX   0
C29   1    0.558252    0.148186    0.423435    11.00000    0.07107    0.06625 =
         0.07152   -0.00723    0.03533   -0.01006
AFIX  43
H29   2    0.575453    0.026202    0.435982    11.00000   -1.20000
AFIX   0
C30   1    0.510432    0.111590    0.416233    11.00000    0.07839    0.10798 =
         0.09958   -0.00324    0.03338   -0.02146
AFIX  13
H30   2    0.495570    0.245223    0.402080    11.00000   -1.20000
AFIX   0
C31   1    0.494645   -0.096745    0.393877    11.00000    0.07521    0.09405 =
         0.11224   -0.00519    0.01609   -0.02135
PART 2
AFIX 137
H31A  2    0.483952   -0.052538    0.368904   -21.00000   -1.10000
H31B  2    0.470599   -0.168473    0.401224   -21.00000   -1.20000
H31C  2    0.519131   -0.204558    0.396979   -21.00000   -1.20000
AFIX   0
PART 1
F1A   3    0.504216   -0.286152    0.414229    21.00000    0.14592    0.11954 =
         0.20055    0.03615    0.05770    0.03094
F2A   3    0.510027   -0.126101    0.367537    21.00000    0.12146    0.16413 =
         0.12691   -0.05267    0.04261   -0.05739
F3A   3    0.450765   -0.094033    0.384827    21.00000    0.08219    0.11481 =
         0.14456    0.01576    0.01501   -0.01047
PART 0
C32   1    0.494371    0.103737    0.450393    11.00000    0.09986    0.16473 =
         0.10842    0.01133    0.05302    0.00331
PART 1
AFIX 137
H32A  2    0.469601   -0.002726    0.446817    21.00000   -1.20000
H32B  2    0.484780    0.255811    0.455260    21.00000   -1.20000
H32C  2    0.518673    0.053207    0.470494    21.00000   -1.20000
AFIX   0
PART 2
F1B   3    0.512604   -0.106973    0.463817   -21.00000    0.08811    0.17554 =
         0.11915    0.03017    0.06441    0.03073
F2B   3    0.509737    0.279160    0.470789   -21.00000    0.12853    0.19678 =
         0.15975   -0.02513    0.08172   -0.01364
F3B   3    0.450249    0.051542    0.438978   -21.00000    0.09336    0.13631 =
         0.16835    0.04183    0.05807    0.01485
PART 0

N1    4    0.695062    0.474829    0.303590    11.00000    0.05003    0.04133 =
         0.03098   -0.00629    0.01776    0.00515
N2    4    0.784586    0.682863    0.392415    11.00000    0.06511    0.03965 =
         0.04798   -0.00432    0.02523   -0.00677
N3    4    0.890505    0.062582    0.399597    11.00000    0.05857    0.06609 =
         0.06269    0.01517    0.02265    0.00998
O1    5    0.736038    0.831136    0.326721    11.00000    0.07336    0.03104 =
         0.05857    0.00157    0.03278    0.00492
O2    5    0.748219    0.635045    0.273929    11.00000    0.07795    0.06518 =
         0.04302    0.01706    0.03421    0.01285
O3    5    0.749006    0.648362    0.398021    11.00000    0.06164    0.06208 =
         0.06430   -0.01570    0.03196   -0.01082
O4    5    0.809040    0.846501    0.403728    11.00000    0.08551    0.04310 =
         0.08673   -0.02349    0.04053   -0.02021
O5    5    0.903539    0.108077    0.431181    11.00000    0.08185    0.09349 =
         0.06661    0.01103    0.00746    0.01582
O6    5    0.903820   -0.096634    0.385305    11.00000    0.10690    0.09331 =
         0.09304    0.00526    0.02951    0.05150
O7    5    0.679716    1.051296    0.533332    11.00000    0.08846    0.06790 =
         0.04745   -0.01949    0.03046   -0.01815
S1    6    0.739845    0.623817    0.308137    11.00000    0.06334    0.03678 =
         0.04128    0.00686    0.02644    0.00714
MOLE 2
O8    5    0.500000    0.105176    0.250000    10.25000    0.07995    0.26366 =
         0.07871    0.00000    0.02449    0.00000

C33   1    0.527869    0.030436    0.279167    10.50000    0.08812    0.22518 =
         0.08393   -0.01597    0.01960   -0.00459
AFIX  23
H33A  2    0.543011   -0.095148    0.270531    10.50000   -1.20000
H33B  2    0.508249   -0.045428    0.291377    10.50000   -1.20000
AFIX   0
C34   1    0.560169    0.115686    0.306320    10.50000    0.07109    0.13753 =
         0.06713    0.02866    0.01707   -0.01062
AFIX 137
H34A  2    0.588684    0.099010    0.301231    10.50000   -1.50000
H34B  2    0.560843    0.032874    0.328079    10.50000   -1.50000
H34C  2    0.554452    0.277129    0.309383    10.50000   -1.50000
AFIX   0
HKLF 4


REM  03628_0m_a.res in C2/c
REM wR2 = 0.3020, GooF = S = 1.013, Restrained GooF = 1.016 for all data
REM R1 = 0.0916 for 2357 Fo > 4sig(Fo) and 0.2418 for all 5989 data
REM 470 parameters refined using 395 restraints

END

WGHT      0.1421      5.7031

REM Highest difference peak  0.578,  deepest hole -0.417,  1-sigma level  0.085
Q1    1   0.5359 -0.0424  0.4329  11.00000  0.05    0.58
Q2    1   0.5321  0.2215  0.2731  11.00000  0.05    0.52
Q3    1   0.5585  0.0441  0.2883  11.00000  0.05    0.48
;
_shelx_res_checksum                     87446

_shelx_hkl_file                         
;
   2   0   0    0.49    0.21
   2   0   0   -0.04    0.19
   2   0   0    0.00    0.08
   2   0   0    0.00    0.06
  -2   0   0    0.18    0.21
   2   0   0   -0.02    0.05
  -2   0   0   -0.05    0.12
  -2   0   0   -0.01    0.06
  -2   0   0   -0.03    0.18
   4   0   0    0.28    0.63
   4   0   0   -0.11    0.38
   4   0   0    0.58    0.63
  -4   0   0    0.64    0.51
  -4   0   0    0.77    0.98
  -4   0   0   -0.12    0.71
   4   0   0    1.46    0.59
   4   0   0    0.35    0.87
  -4   0   0   -0.56    0.50
  -6   0   0  220.64   20.05
   6   0   0  210.58   19.95
   6   0   0  218.32   19.91
  -6   0   0  219.89   19.85
  -6   0   0  217.45   20.00
   6   0   0  224.47   20.04
  -8   0   0   55.15    5.54
   8   0   0   56.70    5.77
  -8   0   0   55.70    5.86
  -8   0   0   53.67    6.05
   8   0   0   54.11    5.41
   8   0   0   59.01    5.94
  -8   0   0   59.82    5.44
   8   0   0   58.96    5.85
   8   0   0   58.14    5.58
  10   0   0   28.75    2.70
  10   0   0   20.15    2.94
 -10   0   0   20.88    3.02
 -10   0   0   30.07    3.78
  10   0   0   22.47    3.24
  10   0   0   18.36    3.14
  10   0   0   23.41    2.84
 -10   0   0   27.62    2.69
 -12   0   0  103.39    9.76
  12   0   0  105.05    9.75
  12   0   0  109.57   10.24
 -12   0   0  112.26   10.42
  12   0   0  102.45   10.14
  12   0   0  101.27   10.21
 -12   0   0  100.76   10.17
 -14   0   0   -0.85    1.87
  14   0   0    3.41    2.14
  14   0   0    1.41    2.15
  14   0   0    0.04    2.52
 -14   0   0   -1.90    2.60
 -14   0   0    2.56    1.48
  16   0   0  153.83   15.28
  16   0   0  162.15   15.39
  16   0   0  163.27   15.40
 -16   0   0  162.44   15.53
 -16   0   0  160.84   14.91
 -16   0   0  164.29   15.26
  18   0   0   20.12    3.48
 -18   0   0   28.16    3.60
 -18   0   0   23.45    4.27
  18   0   0   28.99    3.97
  18   0   0   17.83    3.46
  18   0   0   21.80    3.27
 -18   0   0   26.17    2.96
 -20   0   0   38.10    3.98
 -20   0   0   30.65    4.99
  20   0   0   36.58    4.33
  20   0   0   36.42    4.57
 -20   0   0   37.14    4.43
  20   0   0   33.81    4.62
  20   0   0   31.19    4.72
 -22   0   0    4.69    3.58
  22   0   0    5.20    2.43
  22   0   0    7.72    2.89
  22   0   0   13.51    3.16
 -22   0   0    5.20    2.48
 -22   0   0    7.29    1.91
 -24   0   0   -0.84    3.27
  24   0   0    2.17    2.96
  24   0   0   -2.93    2.30
 -24   0   0    2.04    1.78
  24   0   0   -2.74    2.93
 -26   0   0   -0.80    1.85
 -26   0   0   -1.64    3.77
  26   0   0   -2.56    2.54
  26   0   0    2.98    3.18
  26   0   0   -3.76    3.09
 -28   0   0    2.47    2.05
 -28   0   0    8.68    4.19
  28   0   0    6.60    3.76
  28   0   0    2.77    3.57
  30   0   0   -6.81    3.47
  30   0   0    2.59    3.73
 -30   0   0    1.58    2.18
 -30   0   0   -0.76    4.48
 -32   0   0    1.88    5.02
  32   0   0   -8.67    3.73
  32   0   0    1.08    3.99
 -34   0   0   -9.37    5.44
  34   0   0   -1.39    4.29
  34   0   0   -0.72    4.31
   1  -1   0    0.63    0.82
  -1  -1   0    2.17    1.27
   1  -1   0   -0.06    1.26
  -1  -1   0   -0.17    1.04
  -1   1   0   -0.15    0.75
   1   1   0    0.54    1.25
  -1   1   0    2.85    1.03
  -1   1   0    1.35    1.07
   1   1   0    0.00    1.11
   3  -1   0  543.03   47.71
   3  -1   0  552.11   47.80
  -3  -1   0  470.62   47.82
   3   1   0  470.29   47.80
   3   1   0  534.98   47.75
  -3   1   0  565.09   47.77
   3   1   0  551.49   47.84
   5  -1   0  802.09   72.14
  -5  -1   0  788.80   72.18
  -5  -1   0  791.02   72.19
  -5  -1   0  797.52   72.09
   5  -1   0  802.94   72.10
   5  -1   0  798.74   72.07
  -5  -1   0  786.24   72.09
   5   1   0  798.13   72.17
   5   1   0  805.04   72.10
   5   1   0  784.21   72.09
  -5   1   0  826.65   72.08
  -5   1   0  772.59   72.14
  -5   1   0  783.33   72.18
   5   1   0  811.05   72.19
  -7  -1   0    9.07    2.22
   7  -1   0   11.97    2.24
  -7  -1   0   12.58    2.34
   7  -1   0   12.02    1.63
  -7  -1   0   11.94    1.86
  -7  -1   0   13.30    1.85
   7  -1   0    9.00    1.77
   7  -1   0    9.20    1.91
   7  -1   0   10.90    2.34
   7   1   0   10.29    1.97
   7   1   0    9.47    2.05
  -7   1   0   10.36    2.15
  -7   1   0   10.84    1.75
  -7   1   0   10.63    2.25
   7   1   0   11.46    2.35
   7   1   0    8.62    1.80
   9  -1   0   20.17    2.71
  -9  -1   0   13.86    2.77
  -9  -1   0   12.48    2.64
   9  -1   0   17.73    2.74
  -9  -1   0   13.74    2.22
   9  -1   0   11.39    2.15
   9  -1   0   16.70    1.91
   9   1   0   14.81    2.19
  -9   1   0   14.84    2.62
  -9   1   0   15.02    2.43
   9   1   0   13.47    2.37
   9   1   0   12.02    2.21
   9   1   0   17.59    2.80
 -11  -1   0   10.96    1.99
 -11  -1   0    4.87    2.30
  11  -1   0   10.85    1.98
 -11  -1   0    8.71    2.03
  11  -1   0    9.39    1.59
  11  -1   0   10.17    2.39
  11  -1   0    9.36    2.60
  11   1   0   13.33    2.60
  11   1   0    6.70    2.09
  11   1   0    9.52    1.90
 -11   1   0    8.07    2.07
  11   1   0    8.46    1.93
 -11   1   0    6.61    2.33
  13  -1   0    4.25    1.86
  13  -1   0    1.33    2.38
 -13  -1   0   -0.24    1.59
  13  -1   0   -1.40    2.12
 -13  -1   0    2.63    1.77
 -13  -1   0    0.55    2.58
  13  -1   0    1.63    1.31
 -13   1   0   -2.52    2.50
 -13   1   0   -0.34    2.00
  13   1   0    1.35    2.12
  13   1   0    0.38    1.97
 -13   1   0    1.84    1.36
  13   1   0    0.08    1.67
  13   1   0    5.19    1.93
 -13   1   0   -2.94    1.70
  15  -1   0    3.52    2.19
 -15  -1   0    3.92    2.71
  15  -1   0    3.46    2.01
 -15  -1   0    3.36    1.84
  15  -1   0   -0.22    2.51
 -15  -1   0    3.18    1.82
 -15   1   0    1.12    1.35
  15   1   0    2.14    2.01
 -15   1   0    0.86    2.26
 -15   1   0    1.99    2.98
  15   1   0    2.64    2.39
  15   1   0    0.94    1.70
  15   1   0    8.63    2.29
 -15   1   0    1.63    1.87
 -17  -1   0    3.27    1.91
 -17  -1   0    4.08    1.87
 -17  -1   0    0.28    2.82
  17  -1   0    2.78    2.54
  17  -1   0    4.34    2.14
  17  -1   0    3.42    2.40
  17   1   0    4.86    2.66
  17   1   0    4.97    2.25
 -17   1   0    2.42    3.17
 -17   1   0    3.30    1.44
  17   1   0    6.47    1.99
 -17   1   0    3.56    2.30
  17   1   0    2.90    2.07
 -17   1   0    3.24    2.13
 -19  -1   0   29.23    3.70
  19  -1   0   38.24    4.49
  19  -1   0   24.24    3.84
  19  -1   0   27.61    4.30
 -19  -1   0   29.57    3.56
 -19  -1   0   22.48    4.34
  19   1   0   29.41    4.24
  19   1   0   28.38    3.93
 -19   1   0   29.03    3.87
 -19   1   0   25.82    4.59
  19   1   0   28.79    3.64
 -19   1   0   32.12    3.24
  19   1   0   25.71    3.71
  19   1   0   24.65    3.99
 -19   1   0   25.14    4.03
 -21  -1   0    7.72    2.28
  21  -1   0   16.29    3.65
 -21  -1   0    5.25    2.24
 -21  -1   0    8.30    3.45
  21  -1   0    8.80    2.69
  21  -1   0    5.10    3.17
  21   1   0    4.40    2.57
 -21   1   0   10.15    3.18
 -21   1   0    5.73    3.70
 -21   1   0    6.82    2.54
  21   1   0   11.76    2.38
  21   1   0    7.23    2.98
 -21   1   0    7.28    1.76
  21   1   0    4.64    2.41
 -23  -1   0   13.58    4.23
  23  -1   0   15.71    3.78
 -23  -1   0   14.97    2.96
 -23  -1   0   17.06    2.87
  23  -1   0   13.01    3.24
  23   1   0   22.13    3.78
  23   1   0   12.63    2.81
  23   1   0   18.68    3.32
 -23   1   0    8.50    3.01
  23   1   0   11.91    3.04
 -23   1   0   11.63    4.48
 -23   1   0   16.12    2.29
 -25  -1   0   -1.33    3.90
  25  -1   0    5.39    3.07
  25  -1   0   -1.89    3.35
 -25  -1   0   -0.10    2.21
  25   1   0    2.96    3.35
 -25   1   0    6.11    2.85
 -25   1   0   -0.06    1.65
  25   1   0    0.18    2.27
  25   1   0    5.18    2.72
 -25   1   0   -4.15    3.86
  27  -1   0   -0.08    3.11
 -27  -1   0    0.56    2.46
  27  -1   0    2.92    3.78
 -27  -1   0   -2.15    4.19
  27   1   0   -9.50    3.30
  27   1   0   -0.29    2.84
 -27   1   0   -1.17    2.99
 -27   1   0    0.38    1.85
 -29  -1   0    0.25    2.66
  29  -1   0    7.50    4.19
  29  -1   0    1.35    3.43
 -29  -1   0   -1.46    4.48
 -29   1   0    2.69    3.42
  29   1   0   -0.35    3.43
  29   1   0    3.30    3.96
  31  -1   0    1.56    4.36
 -31  -1   0   -5.03    2.69
 -31  -1   0   -0.46    4.56
  31  -1   0    4.22    3.79
  31   1   0    1.85    3.49
  31   1   0   -5.51    3.97
 -31   1   0    7.85    3.97
  33  -1   0   -9.98    3.88
 -33  -1   0   -9.63    4.39
  33  -1   0    3.79    4.13
 -33  -1   0   -2.61    2.78
  33   1   0   -4.35    3.68
 -33   1   0   -4.30    3.96
  33   1   0    3.81    4.44
 -35  -1   0   -2.29    5.03
  35  -1   0    5.35    4.38
  35   1   0   -4.23    4.26
  35   1   0    6.77    4.90
 -35   1   0    0.90    4.47
   0  -2   0   25.44    3.26
   0  -2   0   20.46    2.99
   0   2   0   24.67    3.05
   0   2   0   20.95    3.35
  -2  -2   0   49.32    5.42
   2  -2   0   48.13    5.59
  -2  -2   0   52.38    5.59
   2  -2   0   54.26    5.78
   2   2   0   54.11    5.84
   2   2   0   53.64    5.68
  -2   2   0   48.92    5.67
  -2   2   0   56.36    5.66
  -4  -2   0   14.92    2.90
  -4  -2   0   12.87    2.54
   4  -2   0   15.83    2.25
   4  -2   0   13.25    2.51
   4   2   0   16.61    3.06
   4   2   0   13.69    2.54
  -4   2   0   10.53    2.19
  -4   2   0   18.54    2.82
   4   2   0   17.62    2.55
  -6  -2   0    8.18    2.49
  -6  -2   0    7.59    2.30
  -6  -2   0   10.00    2.44
   6  -2   0    7.73    2.06
   6  -2   0   14.39    2.42
   6  -2   0   12.53    1.99
  -6   2   0   11.04    2.45
   6   2   0   11.50    2.13
  -6   2   0   13.06    2.13
   6   2   0   10.01    2.43
   6   2   0   10.67    2.25
   8  -2   0    2.30    1.59
  -8  -2   0    3.62    2.41
  -8  -2   0    2.23    2.05
   8  -2   0    2.82    1.64
  -8  -2   0    0.59    2.40
   8  -2   0    2.24    1.88
  -8   2   0    3.64    2.32
  -8   2   0    6.38    2.13
   8   2   0    1.22    1.90
   8   2   0    1.74    1.65
   8   2   0    3.40    2.08
 -10  -2   0    3.32    2.55
  10  -2   0    3.95    1.80
 -10  -2   0    5.28    2.34
  10  -2   0    3.55    1.79
  10  -2   0    2.96    1.61
 -10  -2   0    1.49    2.31
 -10   2   0    1.34    2.07
  10   2   0    5.64    2.21
  10   2   0    3.09    1.97
  10   2   0    4.77    1.80
 -10   2   0    2.36    2.42
  12  -2   0   17.17    2.92
 -12  -2   0   13.50    3.07
 -12  -2   0   10.75    3.24
 -12  -2   0    8.98    2.07
  12  -2   0   10.31    2.11
  12  -2   0   11.15    2.34
  12  -2   0   11.31    2.23
  12   2   0   12.72    2.66
  12   2   0   13.23    2.51
 -12   2   0   15.20    2.95
  12   2   0   10.40    2.58
  12   2   0   13.31    2.33
 -12   2   0    8.78    2.47
 -14  -2   0    2.95    1.71
 -14  -2   0   -0.76    2.25
  14  -2   0    1.69    1.71
  14  -2   0    6.02    1.89
 -14  -2   0    1.95    2.66
  14  -2   0    3.01    2.41
 -14   2   0    2.36    2.52
  14   2   0    1.82    1.75
  14   2   0    1.12    2.24
  14   2   0    3.32    2.28
 -14   2   0    1.19    2.10
  14   2   0    3.26    2.00
 -16  -2   0    0.14    2.48
  16  -2   0   -1.46    1.78
  16  -2   0    4.61    2.49
 -16  -2   0    2.92    1.73
  16   2   0    5.04    2.10
  16   2   0    3.72    2.40
  16   2   0   -0.74    1.69
 -16   2   0   -3.29    2.44
 -16   2   0    0.56    2.09
  16   2   0   -2.13    2.43
 -18  -2   0    4.48    3.06
 -18  -2   0    2.92    1.81
 -18  -2   0    3.55    2.32
  18  -2   0    0.17    2.60
  18  -2   0   -0.09    1.91
 -18   2   0    3.35    2.65
  18   2   0    1.09    1.91
  18   2   0    2.92    2.11
 -18   2   0    1.56    2.33
  18   2   0   -0.61    2.40
  18   2   0    4.53    2.52
  20  -2   0   -0.47    2.67
 -20  -2   0   -0.61    1.81
 -20  -2   0    0.81    3.45
  20  -2   0    1.95    2.11
 -20  -2   0    2.63    2.45
 -20   2   0   -0.50    2.50
  20   2   0    3.11    2.27
  20   2   0   -0.30    2.01
 -22  -2   0   -4.81    3.49
  22  -2   0    3.70    2.41
 -22  -2   0   -2.16    1.96
 -22  -2   0    4.08    2.61
  22   2   0    0.94    2.23
  22   2   0   -0.16    2.10
 -22   2   0   -1.02    2.64
  24  -2   0   -3.50    2.37
 -24  -2   0    3.03    2.26
 -24  -2   0    6.84    4.26
 -24  -2   0   -3.96    2.49
  24   2   0    0.98    2.39
  24   2   0    2.10    2.41
  24   2   0    5.40    3.21
 -24   2   0   -1.92    2.94
  26  -2   0    1.01    2.69
 -26  -2   0    3.28    4.55
 -26  -2   0    3.78    2.76
 -26   2   0    1.92    3.21
  26   2   0    2.16    2.47
  26   2   0   -1.00    2.55
  26   2   0   -6.26    3.28
 -28  -2   0    2.55    3.00
 -28  -2   0   -2.45    4.44
  28  -2   0    6.04    3.04
  28   2   0   -1.73    2.67
  28   2   0   -0.74    2.68
 -28   2   0   -3.50    3.25
  28   2   0    0.69    4.00
 -30  -2   0   -0.93    4.91
  30  -2   0   -0.03    3.05
 -30  -2   0   -1.99    3.05
 -30   2   0   -3.17    3.72
  30   2   0    4.19    3.08
  30   2   0   -5.10    2.82
  30   2   0    2.39    4.25
  32  -2   0    3.54    3.43
 -32  -2   0   -0.40    3.22
 -32  -2   0    2.56    5.10
  32   2   0   -1.40    3.01
  32   2   0   -3.24    4.34
  32   2   0    4.53    3.30
 -32   2   0    6.29    4.20
  34  -2   0    0.60    3.69
 -34  -2   0    4.38    6.19
 -34  -2   0    3.18    3.53
  34   2   0    2.70    4.26
  34   2   0   -1.44    4.63
 -34   2   0    3.41    4.62
   1  -3   0   -2.99    2.28
   1  -3   0   -0.91    2.14
  -1  -3   0   -0.72    2.00
  -1  -3   0   -3.98    2.08
  -1   3   0    2.03    2.00
   1   3   0    0.65    2.75
   1   3   0    0.54    2.14
  -1   3   0    1.97    2.50
  -3  -3   0   23.51    3.57
   3  -3   0   12.03    2.78
  -3  -3   0   14.33    2.82
   3  -3   0   23.25    3.44
  -3   3   0   18.57    3.15
   3   3   0   19.02    3.02
   3   3   0   18.07    3.50
  -3   3   0   19.30    2.90
  -5  -3   0    0.02    2.36
   5  -3   0    0.19    1.84
   5  -3   0   -0.10    2.21
  -5  -3   0    1.77    2.38
   5   3   0   -3.49    2.05
  -5   3   0    0.57    1.79
  -5   3   0    1.96    2.53
   5   3   0   -0.53    2.62
   5   3   0    2.96    2.21
  -7  -3   0    1.20    2.60
   7  -3   0   -0.61    2.08
  -7  -3   0    4.16    2.35
   7  -3   0    7.13    2.01
  -7  -3   0    5.19    2.52
   7   3   0    3.63    2.22
  -7   3   0    3.40    2.54
  -7   3   0    3.08    1.88
   7   3   0    5.28    2.41
   9  -3   0   10.29    2.52
  -9  -3   0    8.71    2.70
  -9  -3   0    6.33    2.66
  -9  -3   0   11.45    2.95
   9  -3   0    8.25    2.05
   9  -3   0    7.04    2.07
   9   3   0    9.97    2.53
   9   3   0    8.03    2.11
  -9   3   0    6.11    2.64
   9   3   0    5.74    2.38
  -9   3   0    8.38    2.77
  11  -3   0    1.51    2.06
  11  -3   0    2.02    1.85
 -11  -3   0    1.61    2.36
 -11  -3   0    0.79    2.71
  11  -3   0   -0.26    1.82
 -11  -3   0   -2.44    2.43
 -11   3   0    0.01    2.43
 -11   3   0    0.69    2.49
  11   3   0   -2.56    1.71
  11   3   0    1.01    2.11
  11   3   0   -0.93    2.25
 -13  -3   0    0.41    2.63
 -13  -3   0   10.13    2.85
  13  -3   0    3.93    1.99
  13  -3   0   -1.03    1.92
 -13  -3   0    0.40    2.75
  13  -3   0    3.40    1.97
 -13   3   0   -2.45    2.57
  13   3   0    2.75    1.92
  13   3   0    2.15    2.25
 -13   3   0    1.29    2.50
  13   3   0    3.98    2.44
 -15  -3   0    2.64    2.96
  15  -3   0   -1.70    1.91
  15  -3   0   -1.42    1.96
 -15  -3   0    5.47    2.80
  15  -3   0    3.81    2.77
  15  -3   0    3.54    2.17
  15   3   0    0.86    1.81
 -15   3   0   -0.08    2.66
  15   3   0    5.23    2.49
  17  -3   0    0.38    2.20
 -17  -3   0    8.29    3.28
  17  -3   0    7.01    2.99
  17  -3   0    6.71    2.24
 -17  -3   0    6.95    3.51
  17  -3   0    3.29    2.05
  17   3   0    0.04    1.92
  17   3   0    2.66    2.53
 -17   3   0    2.35    2.81
  19  -3   0    6.32    2.42
 -19  -3   0    6.60    3.46
 -19  -3   0   11.53    3.91
  19  -3   0    1.55    2.29
  19   3   0    5.91    2.21
 -19   3   0    6.89    3.09
  19   3   0    5.61    2.73
  21  -3   0    2.61    2.41
 -21  -3   0    7.33    3.20
  21  -3   0    4.16    2.44
 -21  -3   0   -0.07    3.69
 -21   3   0    5.94    3.25
  21   3   0    2.66    2.75
  21   3   0    1.82    2.11
 -23  -3   0   -0.17    2.22
  23  -3   0   -1.00    2.40
 -23  -3   0    6.50    3.34
 -23  -3   0    3.84    4.21
  23  -3   0   -0.66    2.43
  23   3   0   -1.07    2.84
 -23   3   0    2.06    3.20
  23   3   0    1.27    2.40
  25  -3   0   -3.63    2.47
 -25  -3   0   -3.47    3.33
  25  -3   0   -0.79    2.64
 -25  -3   0    2.53    4.57
  25   3   0    2.34    3.08
 -25   3   0   -4.76    3.19
  25   3   0    0.25    2.55
 -27  -3   0   -2.69    4.84
  27  -3   0    4.48    2.86
 -27  -3   0   -4.22    3.13
  27  -3   0   -0.42    2.74
  27   3   0    2.05    3.72
  27   3   0    0.40    2.65
  27   3   0   -0.84    3.12
 -27   3   0   -4.57    3.49
  29  -3   0    1.37    2.98
  29  -3   0   -1.18    3.05
 -29  -3   0   -0.36    3.74
 -29  -3   0   -2.95    5.36
  29   3   0    3.85    2.92
 -29   3   0    1.31    3.95
  29   3   0    1.41    3.19
  29   3   0   -0.46    4.12
 -31  -3   0   -2.51    3.60
  31  -3   0    0.35    3.18
 -31  -3   0    5.80    5.84
 -31   3   0    9.78    4.52
  31   3   0   -2.24    3.00
  31   3   0   -0.87    4.59
  31   3   0   -1.03    3.34
   0  -4   0   68.56    8.21
   0   4   0   91.89    8.82
   0   4   0   71.28    8.34
  -2  -4   0    3.31    2.30
   2  -4   0    2.86    2.47
   2  -4   0    0.91    2.78
  -2  -4   0    0.69    2.58
   2   4   0    6.29    3.03
   2   4   0    4.66    2.51
  -2   4   0    4.41    2.52
  -2   4   0    6.42    3.06
   4  -4   0    7.12    2.90
   4  -4   0    7.84    2.62
  -4  -4   0    2.64    2.73
  -4   4   0    4.92    2.43
  -4   4   0   11.82    3.14
   4   4   0    3.86    2.63
   4   4   0    3.72    2.56
   4   4   0    7.63    2.95
   6  -4   0   25.12    3.88
  -6  -4   0   14.98    3.47
   6  -4   0   15.39    3.22
  -6  -4   0   22.04    3.71
   6   4   0   25.58    4.35
  -6   4   0   21.94    3.87
  -6   4   0   17.42    3.21
   6   4   0   21.31    3.49
  -8  -4   0   47.51    5.94
   8  -4   0   55.69    6.77
   8  -4   0   43.56    5.49
  -8  -4   0   50.96    5.99
  -8   4   0   47.81    5.59
   8   4   0   50.65    5.83
  -8   4   0   52.84    5.95
   8   4   0   44.96    5.40
  -8   4   0   49.41    6.22
  10  -4   0   42.49    5.04
 -10  -4   0   45.43    5.77
 -10  -4   0   43.05    5.38
 -10   4   0   43.44    5.51
  10   4   0   39.69    5.23
  10   4   0   34.99    4.76
 -10   4   0   43.43    4.97
 -12  -4   0   25.29    4.44
  12  -4   0   26.23    3.85
 -12  -4   0   33.52    4.74
  12   4   0   21.66    3.60
  12   4   0   31.94    4.23
 -12   4   0   29.88    4.66
  14  -4   0    1.04    2.28
  14  -4   0    3.65    2.35
 -14  -4   0    3.65    3.14
 -14  -4   0    5.16    3.23
  14   4   0    0.89    2.06
  14   4   0    8.64    3.04
 -14   4   0   -4.47    3.09
  16  -4   0   -0.42    2.37
  16  -4   0    0.93    2.51
 -16  -4   0   12.45    3.97
 -16  -4   0    4.16    3.75
  16   4   0    2.50    2.16
  16   4   0    4.11    2.98
 -16   4   0    7.76    3.40
 -18  -4   0    6.73    3.77
 -18  -4   0    3.87    3.68
  18  -4   0   -1.58    2.52
  18  -4   0    2.35    2.57
 -18   4   0   -6.11    3.23
  18   4   0    4.88    3.14
  18   4   0   -3.17    2.08
  20  -4   0    8.03    2.95
  20  -4   0    7.93    2.89
 -20  -4   0    3.61    4.23
 -20  -4   0    6.44    4.15
 -20   4   0    8.65    3.84
  20   4   0    2.19    3.20
  20   4   0    5.86    2.54
  22  -4   0    2.94    2.75
  22  -4   0   -0.17    2.81
 -22  -4   0    1.37    4.08
 -22  -4   0    3.95    3.65
  22   4   0   -1.02    2.24
 -22   4   0    2.12    3.75
  22   4   0   -0.55    3.15
 -24  -4   0   -2.34    3.69
  24  -4   0   -2.58    2.72
  24  -4   0    3.11    3.09
 -24  -4   0   -2.79    4.54
 -24   4   0   -1.73    3.93
  24   4   0   -0.98    2.50
  24   4   0   -3.73    3.41
  26  -4   0   -4.17    2.83
 -26  -4   0    5.85    5.31
 -26  -4   0    2.08    4.16
  26  -4   0    0.73    3.18
  26   4   0   -5.72    3.57
 -26   4   0   -3.54    3.95
  26   4   0    2.05    2.77
  28  -4   0    1.65    3.11
 -28  -4   0    9.62    5.96
 -28  -4   0    1.44    4.33
  28   4   0    2.04    3.45
 -28   4   0    0.63    4.44
  28   4   0    0.93    3.84
  -1  -5   0    0.71    2.65
   1  -5   0    0.00    2.77
  -1   5   0    0.49    3.42
   1   5   0    2.03    3.60
  -3  -5   0    0.28    3.14
   3  -5   0    4.08    2.77
  -3   5   0    6.86    3.80
   3   5   0    2.86    3.65
   3   5   0    2.08    3.03
   5  -5   0    0.86    2.84
  -5  -5   0   -1.17    2.95
   5   5   0   -0.50    2.97
   5   5   0    4.58    3.72
  -5   5   0    3.50    3.57
  -7  -5   0   14.85    3.61
  -7  -5   0    9.23    3.37
   7  -5   0   10.09    3.23
  -7   5   0    7.90    3.83
   7   5   0    4.29    3.24
  -9  -5   0   20.07    4.18
  -9  -5   0   24.93    4.64
   9  -5   0   12.49    3.63
   9   5   0   22.31    3.47
  -9   5   0   15.58    4.13
   9   5   0   19.09    3.88
 -11  -5   0   10.72    4.22
  11  -5   0   12.60    3.51
 -11  -5   0   15.22    4.01
  11   5   0   18.64    3.14
  11   5   0   15.75    3.75
 -11   5   0   18.99    4.74
  13  -5   0   -3.12    2.81
 -13  -5   0   -2.30    3.47
 -13  -5   0   -1.46    3.45
  13   5   0    1.64    2.36
 -13   5   0    1.95    3.81
  13   5   0   -2.40    3.30
 -15  -5   0    8.25    3.87
 -15  -5   0    5.41    4.16
  15  -5   0   -2.20    2.78
  15   5   0   -0.70    2.45
  15   5   0   -1.03    3.29
 -15   5   0   -4.01    3.65
  17  -5   0    0.64    2.90
 -17  -5   0    4.04    4.06
 -17  -5   0    3.64    4.34
 -17   5   0    3.02    4.02
  17   5   0   -2.10    3.37
  17   5   0    0.81    2.39
 -19  -5   0   -1.71    4.51
 -19  -5   0    2.41    4.32
  19  -5   0   -2.87    3.03
  19   5   0   -2.72    3.44
 -19   5   0   -6.06    4.07
  19   5   0   -1.20    2.45
 -21  -5   0    4.42    4.90
 -21  -5   0   10.41    4.82
  21  -5   0   -3.36    2.91
  21  -5   0    3.27    3.28
 -21   5   0    1.63    4.59
  21   5   0    5.70    3.74
  21   5   0   -1.10    2.49
  23  -5   0   -1.28    3.26
  23  -5   0    3.07    3.30
 -23  -5   0    0.09    4.23
 -23  -5   0    3.32    4.79
  23   5   0   -0.17    3.71
  23   5   0   -1.67    2.71
 -23   5   0   -1.51    4.52
   0  -6   0   -7.89    3.37
   0   6   0    4.19    3.70
   0   6   0   -6.03    4.21
  -2  -6   0    6.89    4.12
   2  -6   0   -0.04    3.49
   2   6   0    3.16    4.09
   2   6   0    5.91    3.70
  -2   6   0    1.61    4.10
  -4  -6   0    3.54    3.58
   4  -6   0    0.97    3.38
  -4  -6   0   -2.99    3.80
   4   6   0    4.67    4.34
  -4   6   0    1.67    4.18
   4   6   0    0.98    3.50
   6  -6   0    1.07    3.35
  -6  -6   0    3.31    3.85
  -6  -6   0    5.54    3.62
   6   6   0   -0.27    3.38
  -6   6   0   -6.44    3.98
  -8  -6   0   -0.40    3.49
  -8  -6   0   -0.73    3.96
   8  -6   0    0.10    3.29
   8   6   0   -1.11    2.48
   8   6   0   -1.31    3.53
  -8   6   0   -4.19    4.23
  10  -6   0   -3.56    3.34
 -10  -6   0    3.40    3.83
 -10  -6   0   -3.71    3.99
  10   6   0    4.12    3.67
 -10   6   0   -4.61    4.30
  10   6   0    0.62    2.64
  12  -6   0   -1.50    3.38
 -12  -6   0    4.69    4.40
 -12  -6   0    3.52    4.10
  12   6   0    0.73    3.59
  12   6   0   -1.27    2.56
 -12   6   0    0.49    4.40
  14  -6   0   -3.16    3.65
 -14  -6   0    3.58    4.69
 -14  -6   0   -0.87    4.04
  14   6   0   -0.65    3.81
  14   6   0    1.63    2.70
 -14   6   0   -3.01    4.54
 -16  -6   0   -2.12    4.77
  16  -6   0   -0.81    3.78
 -16  -6   0    0.82    4.53
  16   6   0    0.46    4.00
 -16   6   0   -4.36    4.77
  16   6   0   -3.35    2.56
  34   0  -1   -2.36    4.28
 -34   0   1   10.98    5.80
  34   0  -1   -4.69    4.04
  32   0  -1    6.51    4.17
  32   0  -1   -3.60    3.90
 -32   0   1   -3.78    2.35
 -32   0   1   -1.69    5.06
  30   0  -1    0.52    3.70
 -30   0   1    3.12    2.17
  30   0  -1    0.60    3.84
 -30   0   1    3.93    4.95
  28   0  -1   -2.24    3.47
 -28   0   1    0.97    2.05
 -28   0   1    3.61    4.06
  28   0  -1   -2.75    3.35
  26   0  -1   -2.02    3.19
  26   0  -1   -1.11    3.14
 -26   0   1   -1.41    3.34
 -26   0   1   -0.35    1.95
  26   0  -1   -1.19    2.62
 -24   0   1    1.00    1.80
  24   0  -1    5.20    2.98
  24   0  -1    2.43    3.10
 -24   0   1    0.57    3.67
  24   0  -1   -2.83    2.34
 -22   0   1   -1.93    3.00
  22   0  -1    2.93    2.69
  22   0  -1   -4.24    2.44
  22   0  -1    1.22    2.23
 -22   0   1    2.29    2.35
 -22   0   1   -0.98    1.63
  20   0  -1    0.33    2.00
 -20   0   1    2.44    2.12
  20   0  -1    0.20    2.40
  20   0  -1   -0.83    2.66
  20   0  -1    2.24    2.51
 -20   0   1    1.21    1.68
 -20   0   1    1.58    2.87
 -18   0   1    0.33    1.93
  18   0  -1    1.43    2.30
  18   0  -1    0.60    2.34
 -18   0   1   -0.68    2.84
  18   0  -1    0.70    2.55
 -18   0   1   -0.78    1.54
 -16   0   1    2.06    1.57
  16   0  -1    0.92    2.15
  16   0  -1   -1.12    2.12
  16   0  -1    0.73    2.47
 -16   0   1   -1.41    2.83
 -16   0   1   -1.65    1.83
  14   0  -1   -0.23    2.05
  14   0  -1   -2.66    1.85
  14   0  -1    2.27    2.18
 -14   0   1   -2.87    2.41
 -14   0   1   -2.88    1.84
 -14   0   1    0.49    1.52
 -12   0   1   -1.99    1.65
  12   0  -1    0.20    1.26
  12   0  -1    0.00    1.90
 -12   0   1   -1.00    2.27
 -12   0   1    0.66    1.42
  12   0  -1   -1.40    1.79
  12   0  -1    0.05    2.18
 -10   0   1   -0.63    1.64
 -10   0   1    0.66    1.27
  10   0  -1    3.34    1.72
  10   0  -1    3.10    1.73
  10   0  -1    1.71    1.16
 -10   0   1    1.84    2.23
  10   0  -1   -0.12    2.06
   8   0  -1    1.35    1.22
  -8   0   1   -1.00    1.12
  -8   0   1    1.03    1.65
   8   0  -1    0.73    2.00
   8   0  -1   -0.87    1.59
  -8   0   1   -2.57    1.88
   8   0  -1   -1.14    0.98
  -8   0   1   -0.47    1.09
   8   0  -1    2.40    1.44
  -6   0   1   -0.95    0.75
  -6   0   1    0.92    1.23
   6   0  -1   -0.64    1.40
  -6   0   1    2.14    0.92
   6   0  -1   -0.40    0.73
   6   0  -1    1.22    0.98
   6   0  -1    0.36    1.27
  -6   0   1   -0.76    1.66
  -4   0   1    0.15    0.54
   4   0  -1   -1.40    0.62
  -4   0   1    0.24    0.74
   4   0  -1    0.09    0.42
   4   0  -1    0.10    0.75
  -4   0   1   -0.27    0.43
  -4   0   1    0.59    0.77
   4   0  -1    0.00    0.51
  -2   0   1   -0.08    0.08
  -2   0   1    0.03    0.08
   2   0  -1   -0.01    0.07
   2   0  -1   -0.07    0.08
   2   0  -1   -0.08    0.06
  -2   0   1   -0.13    0.19
  -2   0  -1   -0.15    0.12
  -2   0  -1    0.19    0.19
   2   0   1    0.39    0.28
   2   0   1   -0.02    0.05
  -2   0  -1    0.45    0.34
  -2   0  -1    0.06    0.28
   2   0   1    0.20    0.28
   2   0   1    0.08    0.11
   2   0   1   -0.03    0.10
  -4   0  -1    0.96    0.58
  -4   0  -1    0.71    1.01
   4   0   1    0.67    0.69
  -4   0  -1    0.86    0.76
  -4   0  -1    0.18    0.67
   4   0   1    0.34    0.84
   4   0   1   -1.72    0.63
   4   0   1    0.91    0.72
  -4   0  -1   -0.34    0.47
   6   0   1   -1.58    1.14
  -6   0  -1   -3.14    1.65
   6   0   1   -1.74    1.06
  -6   0  -1    1.10    0.84
   6   0   1   -2.61    1.57
   6   0   1   -0.58    0.67
   6   0   1    0.26    1.18
  -6   0  -1    1.34    1.11
  -6   0  -1    1.43    1.27
  -6   0  -1    0.01    0.97
   8   0   1    1.37    1.55
   8   0   1   -0.09    1.00
  -8   0  -1    1.97    2.11
  -8   0  -1    2.03    1.04
   8   0   1   -0.09    1.33
   8   0   1    2.09    1.67
   8   0   1   -1.65    1.82
  -8   0  -1    2.66    1.58
 -10   0  -1    0.19    1.14
 -10   0  -1   -1.77    1.70
 -10   0  -1    2.06    2.36
  10   0   1    0.54    1.74
  10   0   1   -0.74    1.42
  10   0   1   -0.88    1.68
  10   0   1   -1.07    1.96
 -12   0  -1   -0.50    1.82
  12   0   1   -0.58    1.84
  12   0   1   -1.58    1.63
  12   0   1   -1.13    2.00
 -12   0  -1    1.56    1.22
  12   0   1    2.34    1.97
 -12   0  -1    1.64    2.38
  14   0   1    1.38    2.36
  14   0   1    2.92    2.08
 -14   0  -1   -2.36    1.32
 -14   0  -1    1.14    2.86
 -14   0  -1    1.25    2.01
  14   0   1   -1.31    2.00
  14   0   1    3.19    1.77
 -16   0  -1    1.13    1.42
  16   0   1    0.61    2.15
 -16   0  -1    1.33    2.82
  16   0   1   -2.68    1.78
  16   0   1    0.60    2.49
  16   0   1    2.29    2.24
 -16   0  -1    1.87    1.97
  18   0   1    2.81    2.47
  18   0   1   -4.12    1.81
  18   0   1    2.62    2.41
 -18   0  -1    0.03    1.96
 -18   0  -1   -0.56    1.43
  18   0   1    1.14    2.33
 -18   0  -1    0.99    2.69
 -20   0  -1   -0.46    3.10
  20   0   1    4.15    2.63
  20   0   1    0.76    2.63
  20   0   1   -0.93    2.42
 -20   0  -1   -1.72    1.48
  20   0   1    0.59    1.98
 -20   0  -1    0.04    2.07
  22   0   1   -0.62    2.15
 -22   0  -1    0.50    3.07
 -22   0  -1    0.37    1.57
  22   0   1   -3.66    2.61
 -22   0  -1    1.62    2.26
  22   0   1   -2.35    2.78
  24   0   1   -0.86    2.40
  24   0   1    0.03    2.94
  24   0   1   -1.30    3.00
 -24   0  -1    0.65    1.69
 -24   0  -1    1.56    3.65
 -26   0  -1   -0.43    1.77
  26   0   1    3.22    3.31
 -26   0  -1    3.32    4.01
  26   0   1   -1.11    3.15
  26   0   1    0.82    2.71
  28   0   1    2.36    3.65
 -28   0  -1    0.83    1.86
  28   0   1   -5.03    3.44
 -28   0  -1   -0.11    4.28
 -30   0  -1    2.47    2.11
  30   0   1   -7.26    3.50
  30   0   1    2.30    3.68
 -30   0  -1    3.87    4.62
  32   0   1    5.91    4.13
  32   0   1   -2.14    3.83
 -32   0  -1   -4.68    5.06
  34   0   1   -3.50    4.26
  34   0   1    1.11    4.40
 -34   0  -1    5.22    5.57
  35  -1  -1    9.81    4.94
  35  -1  -1    3.89    4.23
 -35  -1   1   -3.34    4.86
 -35   1   1   -5.25    4.23
  35   1  -1    3.49    4.89
  35   1  -1   -2.03    4.05
 -33  -1   1   -0.07    2.81
 -33  -1   1    2.70    4.98
  33  -1  -1   -3.42    4.38
  33  -1  -1   -1.49    3.82
  33   1  -1   -1.94    3.74
  33   1  -1   -6.53    4.21
 -33   1   1    1.81    4.02
  31  -1  -1   -1.76    3.55
  31  -1  -1    3.59    4.32
 -31  -1   1    0.72    2.84
 -31  -1   1    5.26    4.67
  31   1  -1   -0.64    4.05
 -31   1   1    0.83    3.64
  31   1  -1   -2.80    3.54
 -29  -1   1    4.57    4.05
  29  -1  -1   11.64    4.36
  29  -1  -1    4.79    3.57
 -29  -1   1    1.87    2.83
  29   1  -1    2.75    3.16
  29   1  -1    3.25    3.90
 -29   1   1    1.89    2.03
 -29   1   1    3.96    3.43
 -27  -1   1    5.05    4.28
  27  -1  -1    3.60    3.22
  27  -1  -1   -3.14    3.69
 -27  -1   1    5.61    2.78
 -27   1   1    4.87    1.95
 -27   1   1    4.51    3.15
  27   1  -1    4.11    2.96
  27   1  -1    4.90    3.67
  25  -1  -1   13.75    3.36
 -25  -1   1   16.88    2.94
  25  -1  -1    7.96    3.92
 -25  -1   1   10.45    4.44
  25   1  -1   16.41    3.01
 -25   1   1   10.15    2.24
  25   1  -1   14.10    3.75
 -25   1   1   12.44    3.29
  25   1  -1   10.67    3.19
 -23  -1   1    9.32    2.55
 -23  -1   1    7.22    2.59
 -23  -1   1   11.94    4.18
  23  -1  -1    5.09    3.38
  23  -1  -1   11.22    3.03
  23   1  -1   11.39    3.36
  23   1  -1    5.52    2.62
 -23   1   1    8.42    2.82
 -23   1   1   14.80    2.14
  23   1  -1   12.26    3.08
 -23   1   1   17.53    4.19
  23   1  -1   10.73    2.48
 -21  -1   1   -0.72    1.94
  21  -1  -1    0.36    2.32
  21  -1  -1    0.63    2.79
  21  -1  -1    0.36    2.73
 -21  -1   1    5.02    3.36
 -21  -1   1    2.91    2.08
  21   1  -1    0.13    2.59
 -21   1   1    0.41    2.18
  21   1  -1   -0.20    2.32
  21   1  -1    2.27    2.00
 -21   1   1    2.56    2.62
  21   1  -1    1.85    2.17
 -21   1   1    1.16    1.53
 -21   1   1    1.51    3.27
  19  -1  -1    1.46    2.38
 -19  -1   1    1.71    1.86
 -19  -1   1   -0.11    1.79
  19  -1  -1   -0.45    2.09
 -19  -1   1    1.90    3.22
  19  -1  -1    0.07    2.74
 -19   1   1   -2.05    2.27
  19   1  -1    2.56    2.52
  19   1  -1    2.92    2.16
 -19   1   1   -0.92    1.37
  19   1  -1    1.10    1.81
 -19   1   1   -2.34    2.95
  19   1  -1    4.17    2.55
 -19   1   1   -3.40    1.82
  19   1  -1   -1.23    2.05
  17  -1  -1   36.19    4.42
  17  -1  -1   37.38    4.83
 -17  -1   1   30.39    4.22
 -17  -1   1   44.62    4.51
  17  -1  -1   41.32    4.81
 -17  -1   1   44.36    5.33
  17   1  -1   35.06    4.25
  17   1  -1   41.73    4.60
  17   1  -1   48.36    5.19
  17   1  -1   37.47    4.53
 -17   1   1   41.94    4.06
 -17   1   1   35.23    4.62
 -17   1   1   36.57    5.20
 -17   1   1   28.73    4.35
  15  -1  -1   72.22    7.09
  15  -1  -1   59.96    7.20
  15  -1  -1   66.77    7.34
 -15  -1   1   63.28    6.91
 -15  -1   1   64.90    6.99
 -15  -1   1   74.53    7.73
  15   1  -1   74.71    6.90
  15   1  -1   75.96    7.41
  15   1  -1   63.64    7.18
  15   1  -1   75.28    7.39
 -15   1   1   69.79    7.18
 -15   1   1   66.85    6.65
 -15   1   1   68.92    7.32
  13  -1  -1   81.07    8.19
  13  -1  -1   76.79    8.45
 -13  -1   1   84.90    8.03
 -13  -1   1   84.86    7.92
  13  -1  -1   79.41    7.95
 -13  -1   1   75.80    8.42
 -13   1   1   82.08    8.02
 -13   1   1   78.15    8.19
 -13   1   1   81.68    7.66
  13   1  -1   78.82    7.84
  13   1  -1   79.13    8.21
  13   1  -1   80.74    8.28
  13   1  -1   77.37    8.06
  11  -1  -1   21.35    3.05
  11  -1  -1   23.96    2.34
 -11  -1   1   17.42    2.53
 -11  -1   1   16.08    2.57
 -11  -1   1   12.04    2.97
  11  -1  -1   16.53    2.45
  11  -1  -1   21.53    3.09
 -11   1   1   17.22    2.82
  11   1  -1   12.64    2.59
 -11   1   1   18.16    2.33
  11   1  -1   20.66    3.13
  11   1  -1   19.47    2.46
 -11   1   1   18.20    2.58
  11   1  -1   18.22    2.64
  -9  -1   1  129.75   12.64
   9  -1  -1  131.45   12.25
   9  -1  -1  134.57   12.58
  -9  -1   1  132.97   12.71
   9  -1  -1  132.85   12.68
   9  -1  -1  132.16   12.38
  -9  -1   1  131.32   12.45
  -9   1   1  130.91   12.59
   9   1  -1  139.55   12.66
   9   1  -1  132.16   12.48
  -9   1   1  131.46   12.48
   9   1  -1  137.89   12.59
   9   1  -1  132.20   12.35
   7  -1  -1   11.80    1.66
  -7  -1   1    7.43    1.87
  -7  -1   1   12.59    1.81
  -7  -1   1   11.58    1.71
   7  -1  -1    8.99    1.79
   7  -1  -1   10.75    1.71
  -7  -1   1   10.95    2.25
   7  -1  -1    9.65    2.40
   7   1  -1    9.62    1.92
  -7   1   1   12.27    2.14
  -7   1   1    8.54    1.96
  -7   1   1   11.72    1.64
   7   1  -1   11.17    2.07
   7   1  -1    7.82    1.84
   7   1  -1   10.68    2.05
   5  -1  -1   29.72    2.78
  -5  -1   1   28.74    3.19
   5  -1  -1   27.55    2.99
  -5  -1   1   23.34    2.83
  -5  -1   1   27.09    2.85
   5  -1  -1   23.01    2.78
  -5  -1   1   21.68    3.02
   5   1  -1   26.85    2.90
   5   1  -1   25.90    2.83
   5   1  -1   24.17    2.96
  -5   1   1   30.17    3.19
  -5   1   1   28.76    2.75
  -5   1   1   24.75    2.92
   5   1  -1   27.52    3.11
  -3  -1   1   21.73    2.66
   1  -1  -1    2.43    1.29
  -1  -1   1    0.00    0.89
   1  -1  -1   -1.15    0.97
  -1  -1   1    0.03    1.28
  -1   1   1   -0.51    1.06
   1   1  -1    0.64    1.41
   1   1  -1    0.40    1.10
  -1   1   1    1.51    1.08
  -1  -1  -1   17.27    2.65
   1  -1   1   23.75    2.68
   1   1   1   26.84    2.54
   3  -1   1   82.08    7.62
  -3  -1  -1   70.68    7.68
   3  -1   1   78.25    7.48
  -3  -1  -1   87.34    7.69
  -3   1  -1   86.15    7.49
   3   1   1   69.93    7.63
   3   1   1   81.28    7.55
   5  -1   1    0.22    1.28
  -5  -1  -1    2.72    1.13
  -5  -1  -1    1.56    1.57
  -5  -1  -1    0.02    1.31
  -5  -1  -1    1.07    1.62
   5  -1   1    0.95    1.38
   5  -1   1    1.08    0.97
   5   1   1   -0.52    1.49
   5   1   1    2.49    1.36
   5   1   1    0.53    1.54
  -5   1  -1    0.47    1.42
  -5   1  -1    4.82    1.82
   5   1   1    0.91    1.10
  -5   1  -1    0.38    1.23
   7  -1   1   91.51    8.83
  -7  -1  -1   94.50    9.00
  -7  -1  -1   83.99    8.94
   7  -1   1   90.88    8.75
   7  -1   1   94.58    8.84
   7  -1   1   96.12    8.56
  -7  -1  -1   93.21    8.72
   7   1   1   95.41    8.99
   7   1   1   95.12    8.94
  -7   1  -1   94.74    9.07
   7   1   1   88.01    8.76
   7   1   1   93.25    8.73
  -7   1  -1   83.30    8.90
  -9  -1  -1    0.61    1.41
   9  -1   1   -0.15    1.05
   9  -1   1   -0.32    1.56
   9  -1   1    0.39    1.87
   9  -1   1   -2.58    2.11
  -9  -1  -1   -0.76    2.02
  -9  -1  -1    1.84    1.76
   9   1   1    2.49    1.63
  -9   1  -1   -0.27    1.73
   9   1   1   -0.99    1.75
  -9   1  -1    1.78    2.15
   9   1   1    0.34    1.50
   9   1   1    0.55    1.65
  11  -1   1   63.89    7.29
  11  -1   1   69.67    6.44
 -11  -1  -1   73.03    7.24
 -11  -1  -1   70.47    6.83
 -11  -1  -1   65.74    7.13
  11  -1   1   59.36    6.85
  11  -1   1   65.98    6.96
 -11   1  -1   69.08    7.03
 -11   1  -1   67.64    7.12
 -11   1  -1   70.53    7.19
  11   1   1   69.27    7.06
  11   1   1   65.96    6.75
  11   1   1   67.64    6.85
  11   1   1   68.63    7.14
  13  -1   1   10.31    2.53
  13  -1   1   17.93    2.99
 -13  -1  -1   14.08    2.41
  13  -1   1   19.01    2.03
 -13  -1  -1   12.89    3.25
  13  -1   1   12.60    2.95
 -13  -1  -1   13.36    2.33
  13   1   1   15.63    2.74
 -13   1  -1   16.18    2.78
 -13   1  -1   19.08    3.46
  13   1   1   10.71    2.39
  13   1   1   20.11    3.10
 -13   1  -1   11.70    2.52
  13   1   1   17.98    2.59
  15  -1   1    1.53    2.19
  15  -1   1    0.96    1.21
 -15  -1  -1    3.05    1.86
  15  -1   1    0.19    1.97
 -15  -1  -1    3.71    2.90
 -15  -1  -1    0.86    1.69
  15  -1   1   -3.58    2.54
 -15   1  -1    0.06    1.30
  15   1   1    2.26    1.74
 -15   1  -1   -0.17    2.09
 -15   1  -1   -0.49    2.86
  15   1   1    2.61    1.92
  15   1   1    1.30    2.12
  15   1   1    0.56    2.20
 -15   1  -1   -0.54    1.88
 -17  -1  -1   10.58    2.07
 -17  -1  -1    3.96    3.23
  17  -1   1    5.71    2.33
  17  -1   1    2.40    2.85
  17  -1   1   11.54    2.93
 -17  -1  -1    5.45    2.05
  17   1   1    7.41    2.14
 -17   1  -1    8.24    3.32
  17   1   1    5.47    2.04
  17   1   1    8.08    2.42
  17   1   1   10.40    2.58
 -17   1  -1    8.88    1.60
  17   1   1    3.14    2.52
 -17   1  -1    6.94    2.32
 -17   1  -1    3.36    2.46
 -19  -1  -1    0.36    1.82
  19  -1   1    1.47    2.81
  19  -1   1   -0.97    2.19
  19  -1   1    2.67    2.62
 -19  -1  -1    2.08    3.26
 -19  -1  -1    0.61    1.92
 -19   1  -1    4.61    2.47
  19   1   1    2.36    1.99
 -19   1  -1    0.09    2.00
 -19   1  -1   -0.17    1.31
  19   1   1    0.05    2.16
  19   1   1    2.84    2.46
  19   1   1    0.30    1.85
 -19   1  -1   -1.50    3.22
  19   1   1   -0.33    2.20
 -21  -1  -1    3.46    1.99
  21  -1   1    4.26    3.12
  21  -1   1    5.67    2.69
  21  -1   1    2.77    2.96
 -21  -1  -1    2.40    3.59
 -21  -1  -1    1.62    2.02
  21   1   1    5.75    2.88
  21   1   1    6.54    2.22
 -21   1  -1    6.73    3.78
  21   1   1    1.83    2.45
  21   1   1    6.95    2.38
 -21   1  -1    0.85    2.32
 -21   1  -1    6.60    1.55
 -21   1  -1   -4.12    2.66
  23  -1   1    6.96    3.36
 -23  -1  -1    3.50    4.04
 -23  -1  -1    5.46    2.38
 -23  -1  -1    7.50    2.40
  23  -1   1    3.43    2.85
  23   1   1    6.16    2.62
 -23   1  -1    5.40    2.73
  23   1   1    5.25    3.27
 -23   1  -1   10.51    1.86
 -23   1  -1   13.05    4.31
  23   1   1    9.64    2.51
  23   1   1    7.35    2.86
 -25  -1  -1   22.23    4.60
  25  -1   1    7.17    3.24
 -25  -1  -1   10.16    2.65
  25  -1   1    5.47    3.68
  25   1   1    6.11    3.70
 -25   1  -1   13.66    2.11
 -25   1  -1   10.77    4.39
  25   1   1    4.70    2.67
 -25   1  -1    8.13    3.12
  25   1   1   10.30    3.01
  27  -1   1    1.86    3.25
 -27  -1  -1   -2.79    2.43
 -27  -1  -1   -2.81    3.80
  27  -1   1    2.85    2.68
  27  -1   1   -0.58    3.70
  27   1   1   -0.92    2.71
 -27   1  -1    6.82    4.63
  27   1   1   -5.84    3.59
 -27   1  -1    3.68    3.22
  29  -1   1   -0.97    3.89
 -29  -1  -1   -0.57    2.59
  29  -1   1   -0.62    3.39
 -29  -1  -1    4.95    4.59
 -29   1  -1    0.29    3.38
  29   1   1   -2.11    3.76
  29   1   1   -1.24    3.31
  31  -1   1    2.68    4.13
 -31  -1  -1    4.17    4.50
 -31  -1  -1    5.49    2.76
  31  -1   1    5.15    3.77
 -31   1  -1    6.37    4.01
  31   1   1   -2.26    3.47
  31   1   1    1.22    4.28
 -33  -1  -1   -3.94    4.44
  33  -1   1   -0.51    3.86
  33   1   1   -2.27    3.93
 -33   1  -1    0.06    4.11
  33   1   1   -1.39    4.52
  35  -1   1    0.87    4.38
 -35  -1  -1   -3.49    5.45
  35   1   1   -4.81    4.40
  35   1   1   -2.76    4.37
 -35   1  -1   -0.10    4.53
 -34  -2   1    0.73    3.50
  34  -2  -1   -6.68    3.42
 -34  -2   1   -5.43    5.57
 -34   2   1    2.67    4.63
  34   2  -1   -0.08    3.38
  34   2  -1   -1.87    4.85
 -32  -2   1   -3.25    3.23
  32  -2  -1    4.07    3.44
 -32  -2   1   -7.59    5.11
  32   2  -1    2.16    3.28
  32   2  -1    4.43    4.56
  32   2  -1    2.44    3.19
 -32   2   1   -0.14    3.99
 -30  -2   1   -2.55    3.19
  30  -2  -1    0.08    3.03
 -30  -2   1    5.25    4.82
  30   2  -1   -2.03    2.89
  30   2  -1   -3.56    4.24
 -30   2   1    3.61    3.83
  30   2  -1   -3.01    2.86
 -28  -2   1    0.58    4.82
 -28  -2   1   -0.73    2.85
  28  -2  -1    3.52    2.97
  28   2  -1   -0.40    2.66
 -28   2   1    3.34    3.47
  28   2  -1    5.26    3.68
  28   2  -1   -0.47    2.69
 -26  -2   1    6.20    4.19
 -26  -2   1   -0.82    2.79
  26  -2  -1    1.94    2.68
 -26   2   1    5.65    3.31
  26   2  -1    4.01    2.54
  26   2  -1    3.79    3.55
  26   2  -1    1.10    2.55
 -24  -2   1    8.62    2.49
  24  -2  -1    1.11    2.53
 -24  -2   1    7.72    2.90
 -24  -2   1    9.49    4.37
  24   2  -1    2.37    2.40
 -24   2   1   -1.25    2.97
  24   2  -1    7.25    2.64
 -22  -2   1    1.87    2.55
  22  -2  -1   -2.13    2.16
 -22  -2   1    2.38    2.12
 -22  -2   1   -0.51    3.54
  22   2  -1   -1.62    2.07
  22   2  -1    1.10    2.18
 -22   2   1    5.25    2.75
 -20  -2   1    2.40    1.94
  20  -2  -1    0.55    2.67
  20  -2  -1   -1.67    1.96
 -20  -2   1    0.73    2.37
 -20  -2   1   -0.15    3.19
 -20   2   1    3.03    2.62
  20   2  -1   -0.98    1.99
  20   2  -1   -2.33    1.97
 -18  -2   1    0.90    2.28
  18  -2  -1    3.18    1.98
 -18  -2   1    3.33    3.18
  18  -2  -1   -2.41    2.53
 -18  -2   1    2.46    1.77
  18   2  -1    1.30    1.96
 -18   2   1    3.56    2.41
  18   2  -1   -0.29    2.53
  18   2  -1    0.94    2.40
  18   2  -1    1.85    1.95
 -18   2   1   -0.71    2.48
  16  -2  -1    0.47    1.76
 -16  -2   1    0.12    1.67
 -16  -2   1    4.30    2.25
 -16  -2   1   -0.55    2.62
  16  -2  -1    3.60    2.52
 -16   2   1   -2.67    2.30
  16   2  -1   -4.64    2.13
  16   2  -1   -1.13    2.07
  16   2  -1    0.06    1.78
  16   2  -1   -1.07    1.92
 -16   2   1   -2.98    2.07
 -14  -2   1   26.10    3.89
  14  -2  -1   25.58    3.28
 -14  -2   1   32.01    3.43
  14  -2  -1   28.33    3.33
  14  -2  -1   30.98    4.00
 -14  -2   1   20.71    3.82
 -14   2   1   27.69    3.99
 -14   2   1   23.06    3.59
  14   2  -1   25.62    3.67
  14   2  -1   31.66    4.09
  14   2  -1   22.52    3.34
  14   2  -1   24.45    3.43
 -12  -2   1    6.05    2.48
  12  -2  -1    4.59    1.96
 -12  -2   1    5.44    2.71
  12  -2  -1    4.07    1.79
  12  -2  -1    6.41    1.86
 -12  -2   1    2.03    1.69
 -12  -2   1    2.78    2.17
  12  -2  -1    6.79    2.56
 -12   2   1    8.20    2.52
  12   2  -1    6.88    2.39
 -12   2   1    8.16    2.17
  12   2  -1    3.05    2.17
  12   2  -1    4.34    2.29
  12   2  -1    3.28    1.82
  10  -2  -1   53.55    6.04
 -10  -2   1   61.00    6.38
  10  -2  -1   57.38    5.79
  10  -2  -1   50.69    5.92
 -10  -2   1   45.62    5.96
 -10  -2   1   56.51    6.20
  10   2  -1   57.12    5.91
 -10   2   1   55.90    6.25
  10   2  -1   58.44    6.15
 -10   2   1   56.77    6.34
  10   2  -1   64.23    6.17
  10   2  -1   57.97    6.04
  -8  -2   1  192.81   17.34
   8  -2  -1  182.17   17.18
   8  -2  -1  181.97   16.96
   8  -2  -1  181.59   17.11
  -8  -2   1  187.48   17.35
  -8  -2   1  178.75   17.23
   8   2  -1  186.92   17.10
  -8   2   1  174.47   17.26
   8   2  -1  187.06   17.09
  -8   2   1  188.05   17.29
   8   2  -1  183.96   17.34
   6  -2  -1   50.90    5.49
   6  -2  -1   52.64    5.13
  -6  -2   1   46.84    5.46
  -6  -2   1   54.81    5.57
   6  -2  -1   47.73    5.48
  -6  -2   1   42.92    5.42
  -6   2   1   53.07    5.62
  -6   2   1   49.77    5.50
   6   2  -1   49.50    5.43
   6   2  -1   49.26    5.29
  -6   2   1   44.23    5.31
   6   2  -1   56.90    5.26
   4  -2  -1    0.36    1.96
   4  -2  -1    2.51    1.69
  -4  -2   1   -0.26    2.12
  -4  -2   1    0.80    2.09
  -4   2   1    3.43    2.23
   4   2  -1   -0.58    1.78
   4   2  -1    1.95    2.41
   4   2  -1    1.75    1.85
  -4   2   1    0.57    1.67
  -2  -2   1    7.64    1.99
  -2  -2   1   13.32    2.64
   2  -2  -1    5.67    1.84
   2  -2  -1    7.27    2.19
   2   2  -1    6.93    2.25
   2   2  -1    9.53    2.16
  -2   2   1    5.19    2.09
  -2   2   1    5.10    1.84
   0  -2  -1   64.30    6.93
   0  -2  -1   70.43    6.83
   0  -2   1   61.69    6.83
   0  -2   1   63.31    6.82
   0   2   1   63.24    6.96
   0   2   1   72.63    6.83
   0   2  -1   64.79    6.77
   0   2  -1   59.57    6.91
   2  -2   1   30.51    3.82
   2  -2   1   29.66    3.64
  -2  -2  -1   34.67    3.94
  -2  -2  -1   31.73    3.93
   2   2   1   29.46    3.69
  -2   2  -1   34.63    3.99
   2   2   1   33.00    4.01
  -2   2  -1   37.03    3.76
  -4  -2  -1   13.44    2.52
   4  -2   1    8.38    1.94
   4  -2   1    6.08    1.79
   4  -2   1    8.00    2.24
  -4  -2  -1    7.35    2.05
   4   2   1    8.55    2.70
   4   2   1    7.66    2.15
   4   2   1    8.51    2.09
  -4   2  -1   11.68    2.49
  -4   2  -1    9.35    1.88
   6  -2   1  144.36   13.35
  -6  -2  -1  145.47   13.45
  -6  -2  -1  137.19   13.35
   6  -2   1  137.52   13.13
  -6  -2  -1  140.75   13.44
   6  -2   1  141.92   13.19
   6   2   1  138.03   13.26
  -6   2  -1  141.83   13.39
  -6   2  -1  139.57   13.19
   6   2   1  137.77   13.43
   6   2   1  141.68   13.17
   8  -2   1   76.64    6.98
   8  -2   1   63.40    6.79
  -8  -2  -1   63.49    7.28
   8  -2   1   71.99    6.76
  -8  -2  -1   73.15    7.21
  -8  -2  -1   66.42    7.12
   8   2   1   61.79    7.18
   8   2   1   66.03    6.95
  -8   2  -1   66.21    7.21
  -8   2  -1   58.83    7.15
   8   2   1   68.78    6.73
  10  -2   1   33.06    3.59
  10  -2   1   34.71    4.15
  10  -2   1   35.05    3.81
 -10  -2  -1   30.47    4.22
  10  -2   1   33.92    4.04
 -10  -2  -1   31.08    4.23
 -10  -2  -1   29.01    4.12
 -10   2  -1   26.84    3.93
 -10   2  -1   28.81    4.09
  10   2   1   33.87    3.71
  10   2   1   30.08    4.02
  10   2   1   38.95    4.00
  12  -2   1   40.81    4.74
 -12  -2  -1   36.97    4.25
  12  -2   1   30.77    4.37
 -12  -2  -1   42.84    5.16
  12  -2   1   39.26    4.24
 -12  -2  -1   38.18    4.79
  12  -2   1   42.28    4.39
  12   2   1   41.12    4.71
  12   2   1   43.18    4.52
  12   2   1   37.34    4.31
 -12   2  -1   40.24    4.86
 -12   2  -1   35.89    4.55
  12   2   1   45.85    4.97
  14  -2   1    1.07    1.64
 -14  -2  -1    0.33    2.79
 -14  -2  -1   -3.10    1.47
 -14  -2  -1    1.23    2.55
  14  -2   1    0.54    2.16
  14  -2   1    2.63    1.85
 -14   2  -1    5.07    2.67
  14   2   1   -2.63    1.62
  14   2   1   -0.54    1.97
  14   2   1    1.24    2.17
 -14   2  -1   -0.94    1.92
  14   2   1    1.59    2.25
  16  -2   1   11.47    2.29
 -16  -2  -1   13.15    3.43
 -16  -2  -1    8.25    2.94
  16  -2   1   10.27    2.78
 -16  -2  -1    9.02    2.06
  16   2   1    5.74    2.06
  16   2   1   10.12    2.80
  16   2   1    9.33    2.68
 -16   2  -1   10.38    2.93
  16   2   1   13.11    2.56
 -16   2  -1    8.48    2.64
 -18  -2  -1    7.12    2.05
  18  -2   1    9.47    2.31
 -18  -2  -1    1.28    2.39
  18  -2   1    7.34    2.82
 -18  -2  -1    3.92    3.21
  18   2   1    8.20    2.40
  18   2   1    4.69    2.67
  18   2   1    5.00    2.10
 -18   2  -1    8.10    2.71
  18   2   1    3.54    2.85
 -18   2  -1    5.38    3.12
  20  -2   1    3.43    2.67
 -20  -2  -1   -0.50    2.44
 -20  -2  -1    0.19    1.86
 -20  -2  -1    2.79    3.42
  20  -2   1    0.34    2.18
  20   2   1    2.66    2.31
 -20   2  -1    0.14    2.54
  20   2   1    1.97    2.07
 -22  -2  -1   10.77    2.86
 -22  -2  -1    9.98    2.44
 -22  -2  -1   10.97    4.22
  22  -2   1    7.91    2.74
 -22   2  -1   10.94    3.17
  22   2   1    6.29    2.51
  22   2   1   13.82    2.91
 -24  -2  -1    6.60    4.56
 -24  -2  -1    3.15    2.29
 -24  -2  -1    6.93    2.75
  24  -2   1    4.66    2.71
  24   2   1    5.60    3.28
  24   2   1   -1.50    2.26
  24   2   1    3.73    2.60
 -24   2  -1    0.44    3.07
 -26  -2  -1    0.41    4.40
 -26  -2  -1   -1.43    2.64
  26  -2   1    2.33    2.78
 -26   2  -1    4.53    3.38
  26   2   1   -0.64    2.56
  26   2   1    6.33    3.71
  26   2   1   -1.39    2.43
 -28  -2  -1   -2.22    2.86
  28  -2   1    0.00    3.01
 -28  -2  -1    5.47    4.85
  28   2   1    2.50    2.76
 -28   2  -1    4.89    3.68
  28   2   1   -1.94    2.79
  28   2   1    3.64    4.17
 -30  -2  -1   -5.49    4.96
  30  -2   1   -0.04    3.29
 -30  -2  -1    4.84    3.15
  30   2   1   -1.81    2.70
 -30   2  -1   -1.00    3.79
  30   2   1   -1.02    4.17
  30   2   1    2.02    3.00
 -32  -2  -1   -5.36    3.16
 -32  -2  -1   -4.59    4.94
  32  -2   1   -0.73    3.54
  32   2   1   -1.37    3.29
  32   2   1    1.08    4.55
  32   2   1   -6.77    2.99
 -32   2  -1   -6.91    4.02
 -31  -3   1   -6.87    5.50
  31  -3  -1   -5.46    3.16
  31  -3  -1    2.87    3.15
 -31  -3   1   -0.84    3.65
 -31   3   1    2.33    4.31
  31   3  -1    8.92    3.51
  31   3  -1    0.28    3.01
  31   3  -1   -1.69    4.45
  29  -3  -1   -1.28    2.78
 -29  -3   1    1.11    3.57
 -29  -3   1    0.78    5.36
  29  -3  -1   -1.39    2.97
  29   3  -1   -0.08    2.83
  29   3  -1    2.64    4.30
 -29   3   1   -3.70    3.76
  29   3  -1    1.70    3.12
 -27  -3   1    0.10    3.37
  27  -3  -1   -2.22    2.77
  27  -3  -1    7.23    2.86
 -27  -3   1    0.88    5.00
  27   3  -1   -2.00    2.91
 -27   3   1   -0.09    3.60
  27   3  -1   -5.80    2.38
  25  -3  -1    1.22    2.69
  25  -3  -1    4.17    2.59
 -25  -3   1   -0.92    3.17
 -25  -3   1   -1.67    4.76
  25   3  -1    5.62    2.76
  25   3  -1    0.72    3.06
 -25   3   1   10.68    3.70
 -23  -3   1    4.95    3.33
 -23  -3   1    0.58    2.21
 -23  -3   1   -3.51    4.08
  23  -3  -1    1.18    2.49
  23  -3  -1    0.41    2.40
  23   3  -1   -1.09    2.26
  23   3  -1    4.64    2.89
 -23   3   1    2.10    3.17
  21  -3  -1   -3.06    2.13
  21  -3  -1    0.08    2.21
 -21  -3   1    3.21    3.15
 -21  -3   1   -4.41    3.62
 -21   3   1    0.68    2.95
  21   3  -1   -0.13    2.04
  21   3  -1   -1.74    2.64
 -19  -3   1   11.19    3.21
 -19  -3   1   11.90    3.82
  19  -3  -1   11.90    2.72
  19  -3  -1   10.89    2.59
  19   3  -1    7.20    2.54
  19   3  -1   11.51    2.87
 -19   3   1    8.07    3.18
  17  -3  -1   11.60    2.76
  17  -3  -1    8.26    2.51
 -17  -3   1   15.09    3.78
 -17  -3   1   12.13    3.50
  17  -3  -1   15.66    3.56
  17  -3  -1   17.06    2.82
  17   3  -1   12.59    2.91
 -17   3   1   15.79    3.33
  17   3  -1    9.16    2.55
 -15  -3   1    7.82    2.96
  15  -3  -1   14.47    2.81
 -15  -3   1   15.27    3.48
  15  -3  -1   11.54    2.42
  15  -3  -1   11.13    3.13
  15  -3  -1    8.48    2.40
 -15   3   1    7.17    2.89
  15   3  -1   12.30    2.84
  15   3  -1   10.92    2.34
 -13  -3   1    1.71    2.68
 -13  -3   1    0.63    2.66
  13  -3  -1   -0.27    1.99
  13  -3  -1    0.79    1.88
  13  -3  -1    1.57    1.90
 -13  -3   1   -0.83    2.67
  13   3  -1    4.56    1.94
 -13   3   1    0.17    2.39
  13   3  -1   -0.48    2.18
  13   3  -1    4.25    2.41
 -13   3   1    5.91    2.60
 -11  -3   1    4.69    2.67
  11  -3  -1    6.23    2.09
 -11  -3   1    5.87    2.57
  11  -3  -1    4.60    1.95
 -11  -3   1    4.71    2.65
  11  -3  -1    2.88    2.09
  11   3  -1    4.22    1.94
  11   3  -1    3.45    2.30
 -11   3   1    4.06    2.53
  11   3  -1    9.57    2.51
 -11   3   1    8.29    2.76
  -9  -3   1    7.69    2.65
  -9  -3   1    8.75    2.95
   9  -3  -1   14.33    2.17
  -9  -3   1   10.78    2.67
   9  -3  -1    8.88    2.23
   9  -3  -1   11.31    2.51
   9   3  -1    8.32    2.27
  -9   3   1    8.71    2.82
   9   3  -1    9.41    2.54
  -9   3   1   11.21    2.84
   9   3  -1    8.40    2.51
   7  -3  -1    3.99    2.20
   7  -3  -1    1.36    1.84
  -7  -3   1   -0.79    2.14
  -7  -3   1   -3.71    2.35
  -7  -3   1    3.61    2.22
  -7   3   1    1.00    1.84
  -7   3   1    2.19    2.43
  -7   3   1    2.20    2.24
   7   3  -1   -1.25    2.54
   7   3  -1    0.86    2.05
   7   3  -1    3.45    2.20
  -5  -3   1   -0.24    2.23
   5  -3  -1   -0.84    1.81
   5  -3  -1    2.00    2.33
  -5  -3   1    2.41    2.44
   5   3  -1   -0.21    2.16
   5   3  -1   -1.00    2.10
  -5   3   1   -2.13    1.83
  -5   3   1    2.42    2.69
   5   3  -1   -3.26    2.53
   3  -3  -1   41.94    5.13
   3  -3  -1   43.12    5.07
  -3  -3   1   42.27    5.03
  -3  -3   1   52.57    5.40
  -3   3   1   38.64    4.81
   3   3  -1   42.21    5.00
   3   3  -1   41.28    5.28
  -3   3   1   49.76    5.46
  -1  -3   1   24.97    3.47
   1  -3  -1   23.60    3.43
   1  -3  -1   28.65    3.86
  -1  -3   1   23.56    3.72
   1   3  -1   21.27    4.03
  -1   3   1   24.05    3.74
   1   3  -1   28.42    3.61
  -1   3   1   23.29    3.48
  -1  -3  -1    0.68    2.18
  -1  -3  -1    2.11    2.27
   1  -3   1   -1.48    2.27
   1  -3   1    3.64    2.10
  -1   3  -1   -2.30    1.92
   1   3   1   -1.49    2.00
   1   3   1    3.30    2.76
  -1   3  -1    4.53    2.42
   3  -3   1    0.31    2.06
  -3  -3  -1    1.62    2.18
  -3  -3  -1    6.23    2.75
   3  -3   1   -2.48    2.27
  -3   3  -1    2.88    2.67
   3   3   1   -1.10    2.03
   3   3   1    0.78    2.49
  -3   3  -1    0.78    1.90
   3   3   1   -0.12    2.22
   5  -3   1    1.24    1.92
  -5  -3  -1    4.37    2.35
   5  -3   1    1.36    2.37
  -5  -3  -1    1.28    2.42
   5   3   1    4.67    2.85
   5   3   1    1.66    2.03
  -5   3  -1    3.00    1.94
   5   3   1    4.44    2.33
  -5   3  -1   -0.28    2.53
   7  -3   1    3.91    1.89
  -7  -3  -1    4.24    2.65
  -7  -3  -1    2.01    2.21
  -7  -3  -1    0.43    2.19
   7  -3   1   -2.57    2.06
   7   3   1    4.23    2.25
  -7   3  -1   -0.37    1.73
   7   3   1    3.43    1.81
  -7   3  -1    0.95    2.54
   7   3   1   -0.03    2.14
   9  -3   1    2.17    1.90
  -9  -3  -1    5.23    2.52
  -9  -3  -1    3.56    2.53
   9  -3   1    2.41    1.81
   9  -3   1    4.18    2.36
  -9  -3  -1   -0.43    2.28
  -9   3  -1    0.93    2.56
   9   3   1    2.23    1.71
  -9   3  -1    2.99    2.56
   9   3   1   -0.27    2.08
   9   3   1    4.80    2.24
  11  -3   1    1.94    2.01
 -11  -3  -1    0.25    2.59
 -11  -3  -1   -1.78    2.53
 -11  -3  -1   -1.66    2.56
  11  -3   1   -0.08    1.91
  11  -3   1   -2.92    1.73
 -11   3  -1   -0.95    2.33
  11   3   1    3.54    2.21
  11   3   1   -2.07    2.11
 -11   3  -1   -2.00    2.39
  11   3   1    2.17    1.73
 -13  -3  -1    1.15    2.61
  13  -3   1    8.25    2.13
  13  -3   1    7.10    2.62
 -13  -3  -1    7.86    3.03
 -13  -3  -1    8.03    3.01
  13  -3   1    4.03    2.15
  13  -3   1    9.05    2.30
  13   3   1    5.94    2.49
 -13   3  -1    6.41    2.82
  13   3   1    4.95    1.99
  13   3   1    6.37    2.52
 -13   3  -1    5.46    2.78
  15  -3   1   12.56    2.71
  15  -3   1   16.47    3.27
 -15  -3  -1   17.63    3.69
 -15  -3  -1   13.40    3.65
  15  -3   1   16.92    3.01
  15  -3   1   15.18    2.61
  15   3   1   11.20    2.94
  15   3   1    9.46    2.45
 -15   3  -1   17.12    3.49
 -17  -3  -1    0.45    3.19
  17  -3   1   -0.03    2.14
  17  -3   1   -1.08    1.99
  17  -3   1   -0.73    2.71
 -17  -3  -1    0.33    3.18
  17   3   1    1.11    2.55
 -17   3  -1    0.50    2.89
  17   3   1    0.49    1.85
 -19  -3  -1    2.47    3.49
  19  -3   1    4.29    2.24
 -19  -3  -1   -0.10    3.22
  19  -3   1    5.78    2.37
 -19   3  -1    1.52    2.84
  19   3   1    0.16    1.86
  19   3   1    2.08    2.59
  21  -3   1   -0.53    2.25
 -21  -3  -1    0.48    4.04
  21  -3   1    1.40    2.41
 -21  -3  -1    0.91    2.97
  21   3   1   -2.64    2.67
 -21   3  -1    0.01    3.02
  21   3   1   -2.59    2.01
 -23  -3  -1   -0.29    2.17
  23  -3   1   -1.06    2.44
 -23  -3  -1   -0.08    4.27
 -23  -3  -1    0.04    3.16
  23  -3   1    2.51    2.64
  23   3   1    3.10    2.37
 -23   3  -1   -0.31    3.15
  23   3   1   -0.84    2.86
  25  -3   1    6.62    2.90
 -25  -3  -1    8.96    4.68
  25  -3   1    3.68    2.68
 -25  -3  -1    7.07    3.58
  25   3   1    4.03    2.58
  25   3   1    4.44    3.16
 -25   3  -1    1.30    3.41
  27  -3   1    3.07    2.92
 -27  -3  -1   -5.18    5.05
  27  -3   1    4.67    2.95
 -27  -3  -1    2.13    3.52
  27   3   1   -0.35    4.00
  27   3   1    2.69    3.17
 -27   3  -1    3.04    3.75
  27   3   1   -3.97    2.38
  29  -3   1    4.17    3.06
 -29  -3  -1   -0.54    5.34
  29  -3   1    0.28    3.20
 -29  -3  -1    5.17    3.78
  29   3   1   -1.66    4.19
  29   3   1   -2.12    2.73
 -29   3  -1   -0.44    3.95
  29   3   1    3.92    3.35
 -31  -3  -1    3.20    5.97
 -31  -3  -1   -5.93    3.41
  31  -3   1    5.99    3.45
  31   3   1    4.68    4.80
  31   3   1   -3.73    2.98
 -31   3  -1    3.88    4.51
  31   3   1    4.93    3.63
  28  -4  -1   -0.48    3.66
 -28  -4   1   -0.20    5.47
  28  -4  -1   -2.30    2.89
 -28  -4   1   -7.84    3.94
  28   4  -1    3.53    3.82
 -28   4   1    3.55    4.63
  28   4  -1   -0.80    2.95
 -26  -4   1    6.06    4.25
  26  -4  -1    6.75    3.44
  26  -4  -1    2.58    3.07
 -26  -4   1   17.58    5.72
  26   4  -1    7.76    3.84
  26   4  -1    4.31    2.96
 -26   4   1    6.06    4.44
 -24  -4   1    1.20    3.83
  24  -4  -1   -3.61    3.02
 -24  -4   1    3.94    4.71
  24  -4  -1   -2.90    2.71
  24   4  -1    2.11    2.54
 -24   4   1    0.02    4.09
  24   4  -1   -4.16    3.33
 -22  -4   1    2.08    4.01
  22  -4  -1    2.89    2.67
 -22  -4   1    2.90    3.62
  22  -4  -1    0.28    2.91
  22   4  -1    1.53    3.24
  22   4  -1   -1.48    2.30
 -22   4   1   -6.25    3.63
  20  -4  -1    1.50    2.60
 -20  -4   1    2.82    4.04
 -20  -4   1    1.20    3.95
  20  -4  -1    3.23    2.92
 -20   4   1    6.13    3.65
  20   4  -1    5.40    2.53
  20   4  -1    4.60    3.18
 -18  -4   1    1.86    3.53
  18  -4  -1   -0.86    2.59
 -18  -4   1    1.08    3.57
  18  -4  -1    4.97    2.58
 -18   4   1   -0.59    3.24
  18   4  -1   -3.23    3.04
  18   4  -1    0.38    2.27
  16  -4  -1    4.05    2.71
 -16  -4   1   13.55    3.91
 -16  -4   1    1.48    3.35
  16  -4  -1    4.51    2.57
  16   4  -1    4.03    2.35
 -16   4   1    7.31    3.46
  16   4  -1    7.15    3.03
 -14  -4   1    0.17    3.01
  14  -4  -1    4.87    2.29
  14  -4  -1    0.25    2.37
 -14  -4   1   -0.75    3.05
  14   4  -1    5.34    2.83
 -14   4   1    1.00    3.17
  14   4  -1    2.42    2.13
 -12  -4   1   10.77    3.57
  12  -4  -1   11.44    2.74
 -12  -4   1   14.02    3.52
  12   4  -1   12.65    3.05
 -12   4   1   14.43    3.67
  12   4  -1   10.27    2.55
  10  -4  -1    4.62    2.41
 -10  -4   1    7.65    2.86
 -10  -4   1    6.28    2.86
  10   4  -1    3.83    2.25
 -10   4   1    3.92    2.28
  10   4  -1    6.88    2.77
 -10   4   1    7.75    3.12
  -8  -4   1   -0.17    2.75
   8  -4  -1    0.81    2.52
   8  -4  -1    0.98    2.22
  -8  -4   1    0.61    2.57
  -8   4   1    0.59    2.11
  -8   4   1   -4.04    2.99
   8   4  -1    1.98    2.54
  -8   4   1   -0.24    2.64
   6  -4  -1    6.93    2.95
   6  -4  -1    6.49    2.45
  -6  -4   1    6.79    2.69
  -6  -4   1    4.71    2.68
   6   4  -1    8.40    4.62
  -6   4   1    5.06    2.34
   6   4  -1    3.65    3.28
  -6   4   1    3.66    2.68
   6   4  -1    1.51    2.55
  -4  -4   1   -1.94    2.48
   4  -4  -1   -1.97    2.30
   4  -4  -1    0.96    2.71
  -4   4   1   -1.81    2.16
   4   4  -1   -2.12    2.39
   4   4  -1    1.36    2.50
  -4   4   1   -0.96    2.71
   4   4  -1   -1.26    2.96
  -2  -4   1    0.67    2.63
   2  -4  -1    2.79    2.72
   2  -4  -1    1.25    2.37
  -2  -4   1   -0.64    2.15
   2   4  -1    1.10    2.41
   2   4  -1    0.09    2.80
  -2   4   1    4.83    2.43
  -2   4   1    0.80    2.96
   0  -4   1    1.60    2.24
   0  -4   1   -2.79    2.53
   0  -4  -1   -0.84    2.29
   0  -4  -1   -0.23    2.45
   0   4  -1   -2.37    2.24
   0   4   1    3.57    2.97
   0   4  -1    2.42    2.99
   0   4   1    0.64    2.38
  -2  -4  -1    2.27    2.56
   2  -4   1    1.15    2.39
  -2  -4  -1    0.56    2.47
   2  -4   1    0.78    2.84
  -2   4  -1    5.81    2.44
  -2   4  -1    4.08    3.13
   2   4   1    3.78    3.16
   2   4   1    5.08    2.57
   4  -4   1    1.19    2.30
  -4  -4  -1   -2.99    2.32
   4  -4   1    4.00    2.66
   4   4   1    3.23    2.51
  -4   4  -1    2.90    2.86
   4   4   1   -1.41    2.82
  -4   4  -1   -2.40    2.12
   4   4   1    0.31    2.57
  -6  -4  -1    1.36    2.73
   6  -4   1   -1.00    2.47
  -6  -4  -1    3.57    2.60
   6  -4   1    1.14    2.27
   6   4   1   -3.04    3.02
  -6   4  -1    1.46    2.16
   6   4   1    1.74    2.46
  -6   4  -1    1.74    3.01
   8  -4   1   -2.35    2.18
  -8  -4  -1   -5.09    2.31
  -8  -4  -1   -0.50    2.60
  -8   4  -1    0.88    2.13
   8   4   1    1.14    1.87
  -8   4  -1    4.62    3.02
   8   4   1    0.29    2.47
  10  -4   1    2.54    2.18
 -10  -4  -1    2.78    2.91
 -10  -4  -1    2.98    2.67
  10   4   1    1.22    2.63
  10   4   1    1.25    1.87
 -10   4  -1    3.39    2.88
 -10   4  -1   -1.39    2.07
 -12  -4  -1    3.75    3.25
 -12  -4  -1   -0.42    2.99
  12  -4   1    1.82    2.23
  12  -4   1    4.08    2.30
  12   4   1    3.75    2.88
  12   4   1    3.96    1.99
 -12   4  -1   -4.91    3.02
 -14  -4  -1   -0.70    3.26
  14  -4   1    2.86    2.42
 -14  -4  -1    1.08    3.17
  14  -4   1    0.61    2.30
 -14   4  -1    1.81    3.22
  14   4   1    1.08    1.97
  14   4   1   -3.52    2.73
  16  -4   1   -0.66    2.36
 -16  -4  -1   -5.38    3.31
  16  -4   1    2.27    2.59
 -16  -4  -1    4.41    3.77
  16   4   1    1.83    3.07
 -16   4  -1   -0.73    3.30
  16   4   1   -0.57    1.95
  18  -4   1   -0.43    2.52
 -18  -4  -1    1.97    3.88
  18  -4   1    3.41    2.67
 -18  -4  -1   -4.46    3.47
 -18   4  -1    6.25    3.49
  18   4   1    0.33    2.11
  18   4   1   -1.32    2.98
  20  -4   1    1.49    2.83
 -20  -4  -1    0.07    4.06
 -20  -4  -1   -5.63    3.65
  20  -4   1   -1.07    2.76
  20   4   1    1.77    2.28
  20   4   1   -0.70    3.16
 -20   4  -1   -1.83    3.54
  22  -4   1   -0.09    2.75
 -22  -4  -1    6.37    4.54
  22  -4   1   -0.83    2.82
 -22  -4  -1    1.85    4.20
 -22   4  -1   -2.41    3.82
  22   4   1    2.92    2.34
  22   4   1    0.48    3.19
 -24  -4  -1   -0.45    3.75
 -24  -4  -1   -1.27    4.73
  24  -4   1   -0.06    2.82
  24  -4   1   -0.51    2.90
  24   4   1    3.34    3.58
  24   4   1   -0.22    2.54
 -24   4  -1   -0.27    3.99
 -26  -4  -1   -5.84    3.91
  26  -4   1    1.94    3.18
  26  -4   1   -1.74    2.84
 -26  -4  -1    5.93    5.36
  26   4   1    5.57    2.85
 -26   4  -1    0.64    4.25
  26   4   1   -3.61    3.60
 -28  -4  -1    2.42    5.57
 -28  -4  -1    3.28    4.25
  28  -4   1    3.83    3.22
  28   4   1   -2.47    3.75
 -28   4  -1    1.83    4.59
  28   4   1    0.40    2.99
 -23  -5   1    4.57    4.27
  23  -5  -1    2.88    3.49
  23  -5  -1    4.06    3.14
 -23  -5   1    0.04    4.49
  23   5  -1    1.94    3.66
 -23   5   1    0.77    5.00
  23   5  -1    0.80    2.81
 -21  -5   1    0.77    4.58
 -21  -5   1    8.53    4.82
  21  -5  -1    2.09    3.45
  21  -5  -1    1.75    3.05
  21   5  -1    2.34    2.78
  21   5  -1    2.14    3.64
 -21   5   1    6.69    4.66
  19  -5  -1    3.17    3.22
 -19  -5   1    3.40    4.24
 -19  -5   1   -3.71    4.16
  19   5  -1   -4.58    3.40
  19   5  -1   -0.20    2.48
 -19   5   1    6.62    4.37
 -17  -5   1    6.26    4.14
 -17  -5   1    3.69    4.35
  17  -5  -1    3.13    3.11
  17   5  -1   10.23    3.73
  17   5  -1    1.35    2.51
 -17   5   1    6.01    4.24
  15  -5  -1   20.41    3.93
 -15  -5   1   23.47    4.85
 -15  -5   1   24.94    5.12
  15   5  -1   17.53    3.65
  15   5  -1   28.05    4.44
 -15   5   1   21.27    4.89
  13  -5  -1    6.83    3.21
 -13  -5   1    9.04    4.04
 -13  -5   1   11.80    3.93
  13   5  -1    6.64    3.39
 -13   5   1   10.38    4.24
  13   5  -1    6.13    2.63
 -11  -5   1   -2.04    3.14
 -11  -5   1    8.69    4.01
  11  -5  -1    3.04    3.04
  11   5  -1    5.41    3.17
 -11   5   1   15.18    4.16
  11   5  -1    5.48    2.51
   9  -5  -1   11.78    3.28
  -9  -5   1   10.48    3.95
  -9  -5   1   12.67    3.59
   9   5  -1    8.19    2.69
  -9   5   1    7.38    3.88
   9   5  -1   11.04    3.48
  -7  -5   1   -2.71    2.79
   7  -5  -1    4.66    3.01
  -7  -5   1    7.00    3.25
  -7   5   1   -1.18    3.41
   7   5  -1   -1.94    3.76
   7   5  -1   -0.44    2.92
  -5  -5   1   10.81    3.54
  -5  -5   1   12.15    3.33
   5  -5  -1    7.79    3.26
  -5   5   1    8.97    3.73
   5   5  -1    6.53    3.37
   5   5  -1    6.15    3.88
   3  -5  -1   15.48    3.78
  -3  -5   1   17.41    4.11
   3   5  -1   21.42    3.91
  -3   5   1   12.18    4.23
   3   5  -1   24.90    4.71
  -1  -5   1    9.20    3.19
   1  -5  -1    5.65    3.02
  -1   5   1    8.69    3.80
   1   5  -1    6.63    3.73
   1  -5   1   16.69    3.61
  -1  -5  -1   11.97    3.48
   1   5   1   16.12    4.35
  -1   5  -1   15.69    4.11
   3  -5   1   11.38    3.26
  -3  -5  -1   13.58    3.62
  -3   5  -1   10.86    3.83
   3   5   1   10.27    3.50
   3   5   1   10.33    3.84
   5  -5   1   -4.72    2.69
  -5  -5  -1    4.72    3.28
   5   5   1   -0.83    3.38
   5   5   1   -2.59    2.90
  -5   5  -1   -1.64    3.40
  -7  -5  -1    0.02    2.96
  -7  -5  -1   -0.98    3.20
   7  -5   1   -0.98    2.80
  -7   5  -1   -0.20    3.29
   7   5   1    0.40    3.07
   9  -5   1    3.20    2.87
  -9  -5  -1    6.42    3.60
  -9  -5  -1   -1.31    3.06
  -9   5  -1    1.33    3.61
   9   5   1   -2.30    3.03
   9   5   1    0.50    2.14
 -11  -5  -1    6.57    3.45
 -11  -5  -1   -1.94    3.49
  11  -5   1    2.85    2.78
  11   5   1    1.67    2.99
 -11   5  -1   -4.85    3.65
  11   5   1   -1.13    2.10
 -13  -5  -1    7.93    3.81
 -13  -5  -1    4.87    3.71
  13  -5   1    0.05    2.70
  13   5   1    3.67    3.36
 -13   5  -1    4.00    3.76
  13   5   1   -1.94    2.18
 -15  -5  -1   -9.24    3.40
 -15  -5  -1   -4.50    3.75
  15  -5   1   -1.29    2.85
 -15   5  -1    1.91    3.82
  15   5   1    6.37    3.53
  15   5   1    1.27    2.30
 -17  -5  -1   -0.18    4.07
  17  -5   1    4.91    3.21
 -17  -5  -1    9.97    4.41
  17   5   1   -2.11    2.32
 -17   5  -1   -0.13    4.10
  17   5   1    2.76    3.50
  19  -5   1   -1.92    2.94
  19  -5   1    4.21    3.15
 -19  -5  -1   -1.74    4.16
 -19  -5  -1    7.60    4.79
  19   5   1    2.32    2.55
  19   5   1    1.10    3.59
 -19   5  -1    1.04    4.39
  21  -5   1    0.01    3.12
 -21  -5  -1    3.26    4.67
 -21  -5  -1   -1.07    4.49
  21  -5   1   -1.99    3.25
  21   5   1    0.90    3.61
  21   5   1    0.18    2.64
 -21   5  -1    5.23    4.51
 -23  -5  -1   -3.90    5.09
  23  -5   1    1.06    3.43
  23  -5   1   -0.16    3.17
 -23  -5  -1    4.85    4.83
  23   5   1   -3.44    3.59
  23   5   1    1.04    3.92
 -23   5  -1   -2.73    4.62
 -18  -6   1   -6.78    4.88
 -18  -6   1   -2.24    4.68
 -18   6   1   -0.66    5.05
  18   6  -1   -0.71    3.36
 -16  -6   1   -1.93    4.83
  16  -6  -1   -6.31    3.36
 -16  -6   1    2.56    4.52
  16   6  -1   11.55    4.24
 -16   6   1    2.21    4.81
  16   6  -1   -2.09    2.73
 -14  -6   1    3.46    4.19
 -14  -6   1   -8.03    4.22
  14  -6  -1   -0.62    3.61
  14   6  -1    1.89    3.91
 -14   6   1   -3.71    4.47
  14   6  -1   -2.20    2.58
  12  -6  -1   -1.50    3.45
 -12  -6   1   -0.97    4.25
 -12  -6   1    3.47    4.06
 -12   6   1    4.53    4.37
  12   6  -1    0.08    3.35
  12   6  -1    2.18    2.77
 -10  -6   1   -1.88    3.51
 -10  -6   1    2.62    4.29
  10  -6  -1   -2.34    3.38
  10   6  -1    0.43    2.64
 -10   6   1    0.02    4.27
  10   6  -1    1.75    3.63
  -8  -6   1   -1.88    3.42
   8  -6  -1   -4.46    3.18
  -8  -6   1   -4.21    4.01
  -8   6   1    0.15    4.28
   8   6  -1    4.27    3.74
   8   6  -1   -0.24    2.59
  -6  -6   1    3.36    3.55
   6  -6  -1    1.41    3.47
  -6  -6   1    3.05    3.93
   6   6  -1    0.53    3.54
  -6   6   1   -0.39    4.24
   6   6  -1    8.99    4.53
  -4  -6   1   15.89    4.16
  -4  -6   1   11.45    4.46
   4  -6  -1   12.59    4.15
   4   6  -1   19.30    4.25
  -4   6   1    7.89    4.73
   4   6  -1   13.74    4.71
   2  -6  -1    6.22    3.67
  -2  -6   1    3.92    3.88
   2   6  -1    7.73    3.68
  -2   6   1   15.14    4.89
   2   6  -1   10.41    4.42
   0  -6   1    5.44    3.94
   0  -6  -1    8.36    3.91
   0   6   1    0.39    3.56
   0   6  -1   -0.67    4.11
   0   6   1    7.63    4.46
  -2  -6  -1    3.07    4.04
   2  -6   1    7.97    3.86
  -2   6  -1   15.07    4.71
   2   6   1    5.78    3.80
   2   6   1    9.70    4.36
  -4  -6  -1    0.72    3.83
   4  -6   1    4.54    3.47
  -4  -6  -1    6.37    3.74
   4   6   1    3.14    3.57
   4   6   1   10.88    4.54
  -4   6  -1    1.78    4.26
  -6  -6  -1    1.62    3.84
   6  -6   1    0.83    3.42
  -6  -6  -1    0.27    3.66
   6   6   1    1.98    3.56
  -6   6  -1    3.25    4.17
  -8  -6  -1   -5.94    3.57
   8  -6   1   -0.68    3.43
  -8  -6  -1   -2.32    4.01
   8   6   1    1.23    2.40
  -8   6  -1   -7.30    4.19
   8   6   1    6.25    3.64
 -10  -6  -1    8.20    3.94
 -10  -6  -1   -1.30    4.47
  10  -6   1    0.55    3.43
  10   6   1   10.54    4.03
  10   6   1    1.87    2.61
 -10   6  -1   -1.39    4.35
 -12  -6  -1    7.13    4.39
  12  -6   1    1.49    3.54
 -12  -6  -1    0.72    4.65
  12   6   1    5.12    3.86
 -12   6  -1    5.69    4.61
  12   6   1    5.75    2.77
 -14  -6  -1    0.75    4.73
  14  -6   1   -0.79    3.70
 -14  -6  -1    5.89    4.29
  14   6   1    0.93    3.72
 -14   6  -1   -1.21    4.50
  14   6   1    4.48    3.02
 -16  -6  -1    2.56    4.93
 -16  -6  -1    1.00    4.51
  16  -6   1    6.79    4.01
  16   6   1    6.69    3.60
  16   6   1    4.69    4.00
 -16   6  -1    3.08    5.03
  36   0  -2   -1.65    4.83
  36   0  -2   -5.31    4.27
 -36   0   2   -1.06    5.92
 -34   0   2    4.47    5.79
  34   0  -2   -0.21    4.15
  34   0  -2   -1.18    4.14
  32   0  -2   -2.62    3.95
 -32   0   2   -0.11    5.08
 -32   0   2   -4.51    2.35
  32   0  -2    7.26    3.99
  30   0  -2    5.23    3.90
  30   0  -2    3.96    3.78
 -30   0   2    3.12    4.43
 -30   0   2    2.03    2.24
 -28   0   2    0.15    4.23
  28   0  -2    3.92    3.67
  28   0  -2    3.42    3.55
 -28   0   2    4.00    2.26
  26   0  -2    5.72    3.38
 -26   0   2    6.84    3.87
  26   0  -2    3.71    2.95
 -26   0   2    1.68    2.16
  26   0  -2    1.08    3.26
 -24   0   2   -0.21    1.85
 -24   0   2   -2.83    3.35
  24   0  -2    1.83    2.89
  24   0  -2    2.42    2.46
  24   0  -2   -0.74    2.77
 -22   0   2   -0.42    1.70
  22   0  -2    4.62    2.78
  22   0  -2    1.75    2.24
  22   0  -2   -2.02    2.47
 -22   0   2   -2.64    2.21
 -22   0   2    5.03    3.26
  20   0  -2   16.11    3.36
 -20   0   2   18.35    3.24
  20   0  -2   23.43    3.77
  20   0  -2   18.16    3.37
 -20   0   2   17.47    3.93
 -20   0   2   26.12    2.94
 -18   0   2   49.62    5.36
 -18   0   2   51.19    6.23
  18   0  -2   44.43    5.71
  18   0  -2   58.55    6.08
 -18   0   2   59.18    5.89
  18   0  -2   47.83    5.62
  16   0  -2    1.99    2.22
 -16   0   2    3.10    2.03
  16   0  -2    0.44    2.26
  16   0  -2   -1.11    2.36
 -16   0   2    2.61    1.66
 -16   0   2    2.26    2.63
  14   0  -2    3.03    2.02
  14   0  -2    2.41    2.35
 -14   0   2    2.24    1.61
 -14   0   2   -3.38    2.27
  14   0  -2    1.04    2.01
 -14   0   2    2.60    1.92
 -12   0   2   16.68    2.47
  12   0  -2   15.56    2.90
  12   0  -2   12.76    2.62
 -12   0   2   15.23    3.09
  12   0  -2   13.05    2.47
 -12   0   2   19.99    2.30
 -10   0   2   58.02    5.68
  10   0  -2   54.92    6.07
 -10   0   2   65.33    6.18
 -10   0   2   53.71    6.05
  10   0  -2   54.47    6.09
  10   0  -2   56.05    5.84
 -10   0   2   59.25    5.62
  10   0  -2   57.95    5.60
   8   0  -2  214.00   19.48
   8   0  -2  213.53   19.69
   8   0  -2  210.32   19.69
  -8   0   2  217.44   19.48
  -8   0   2  216.49   19.76
  -8   0   2  212.94   19.66
  -8   0   2  211.40   19.50
  -6   0   2  326.98   29.44
  -6   0   2  322.02   29.52
  -4   0   2    0.66    0.71
  -4   0   2   -0.35    0.36
   4   0  -2   -0.09    0.51
  -4   0   2    0.47    0.73
   4   0  -2   -0.34    0.76
  -4   0   2   -0.57    0.65
   4   0  -2    0.20    0.65
  -2   0   2    0.00    0.10
   2   0  -2    0.07    0.10
   2   0  -2   -0.15    0.23
  -2   0   2   -0.10    0.28
   0   0  -2    0.02    0.05
   0   0   2    0.02    0.04
   0   0  -2   -0.02    0.05
   0   0   2    0.03    0.05
   0   0   2   -0.02    0.04
   0   0  -2    0.02    0.05
  -2   0  -2   -0.02    0.36
   2   0   2   -0.09    0.37
   2   0   2    0.02    0.33
  -2   0  -2    0.55    0.31
  -2   0  -2    0.41    0.32
   2   0   2   -0.03    0.14
   2   0   2   -0.01    0.29
  -2   0  -2    0.31    0.47
  -2   0  -2    0.08    0.40
   4   0   2   -0.75    0.72
  -4   0  -2   -0.52    0.75
   4   0   2   -0.44    0.71
  -4   0  -2   -0.49    0.90
   4   0   2   -0.62    0.88
   4   0   2   -0.22    0.61
  -4   0  -2   -1.11    1.00
   4   0   2   -0.04    0.76
  -4   0  -2    0.45    0.71
  -6   0  -2  206.00   18.77
  -6   0  -2  214.94   19.05
   6   0   2  205.52   18.96
  -6   0  -2  204.43   18.95
  -6   0  -2  206.22   18.90
  -6   0  -2  207.94   18.94
   6   0   2  198.06   18.95
   6   0   2  209.56   19.01
   6   0   2  211.47   18.92
   8   0   2  132.81   11.91
  -8   0  -2  124.66   11.51
   8   0   2  121.18   11.85
   8   0   2  131.11   11.83
  -8   0  -2  114.90   11.79
   8   0   2  127.08   11.73
   8   0   2  131.50   11.75
  -8   0  -2  124.86   11.97
  10   0   2  180.98   16.79
 -10   0  -2  181.93   16.41
  10   0   2  182.06   16.63
 -10   0  -2  180.65   16.68
  10   0   2  174.43   16.74
 -10   0  -2  177.17   16.86
  10   0   2  178.29   16.61
  10   0   2  181.29   16.71
  12   0   2   50.16    5.51
  12   0   2   44.71    5.42
 -12   0  -2   50.98    5.79
  12   0   2   58.52    5.65
 -12   0  -2   51.95    5.07
  12   0   2   51.67    5.79
 -12   0  -2   55.22    5.76
  12   0   2   52.56    5.85
  14   0   2    9.97    2.83
  14   0   2   10.13    2.19
  14   0   2    9.10    2.25
  14   0   2   10.78    2.60
 -14   0  -2    9.61    2.90
 -14   0  -2   13.33    2.48
 -14   0  -2   11.02    1.77
  14   0   2    9.25    2.54
  16   0   2    5.85    2.46
  16   0   2    6.64    2.66
 -16   0  -2    6.76    2.23
 -16   0  -2    4.25    1.50
  16   0   2    3.25    1.92
 -16   0  -2    4.67    3.01
  16   0   2    1.86    2.39
  18   0   2  276.31   25.82
 -18   0  -2  284.32   25.75
  18   0   2  276.70   25.83
  18   0   2  294.71   25.68
 -18   0  -2  270.43   25.97
 -18   0  -2  265.12   25.33
  18   0   2  277.29   25.73
 -20   0  -2   37.93    4.26
  20   0   2   43.64    5.27
  20   0   2   42.73    4.73
 -20   0  -2   39.17    5.50
  20   0   2   41.18    5.04
  20   0   2   38.34    5.03
 -20   0  -2   36.23    4.73
 -22   0  -2   19.27    3.49
  22   0   2   22.67    3.89
 -22   0  -2   23.55    2.78
 -22   0  -2   18.33    4.39
  22   0   2   23.03    3.85
  22   0   2   22.60    3.41
 -24   0  -2   -0.47    1.61
  24   0   2    0.74    3.08
  24   0   2    0.56    2.37
  24   0   2   -1.48    2.96
 -24   0  -2   -3.80    3.36
  26   0   2   -2.68    3.04
 -26   0  -2    6.24    3.99
  26   0   2   -3.24    3.17
  26   0   2   -1.63    2.66
 -26   0  -2    0.66    1.74
 -28   0  -2   -0.32    4.10
 -28   0  -2    0.58    1.77
  28   0   2    1.58    3.39
  28   0   2    3.82    3.61
  30   0   2    1.74    3.69
  30   0   2    0.42    3.70
 -30   0  -2   -7.24    4.00
 -30   0  -2    4.01    2.71
  32   0   2    6.63    4.16
 -32   0  -2   -3.08    4.99
  32   0   2    7.31    4.25
 -34   0  -2    0.92    5.62
  34   0   2   -0.07    4.20
  34   0   2   -0.27    4.42
 -35  -1   2    1.94    5.43
  35  -1  -2   -1.15    3.98
  35  -1  -2   -8.19    4.64
 -35   1   2   -2.61    4.12
  35   1  -2    1.49    4.96
  35   1  -2    1.40    4.30
  33  -1  -2    1.37    3.88
 -33  -1   2   -3.83    4.54
  33  -1  -2   -2.32    4.27
 -33  -1   2    0.06    3.09
 -33   1   2   -3.67    3.78
  33   1  -2    0.85    4.42
  33   1  -2   -1.64    3.80
 -31  -1   2    1.19    2.90
  31  -1  -2    1.22    3.65
  31  -1  -2   -1.97    4.21
 -31  -1   2   -0.73    4.69
  31   1  -2   -1.19    3.20
  31   1  -2   -0.58    4.00
 -31   1   2   -2.04    3.45
 -31   1   2   -2.90    2.20
  29  -1  -2    3.93    3.98
 -29  -1   2    0.13    4.13
  29  -1  -2    6.37    3.39
 -29  -1   2   -1.59    2.69
 -29   1   2    4.15    3.34
 -29   1   2    1.63    2.07
  29   1  -2    3.91    3.13
  29   1  -2    7.39    3.97
  27  -1  -2    1.00    3.67
  27  -1  -2    1.88    3.07
 -27  -1   2    3.93    2.67
 -27  -1   2    8.72    4.20
  27   1  -2   -0.19    2.77
  27   1  -2    1.29    3.40
 -27   1   2    0.70    3.12
 -27   1   2    3.42    2.01
  25  -1  -2    6.77    3.11
 -25  -1   2   14.03    4.33
 -25  -1   2    9.24    2.76
  25  -1  -2    8.41    3.83
  25   1  -2   10.57    3.05
 -25   1   2   10.02    3.14
 -25   1   2   12.82    2.21
  25   1  -2    3.98    3.42
 -23  -1   2    5.96    2.45
  23  -1  -2    1.94    2.57
 -23  -1   2    4.62    2.31
  23  -1  -2    5.12    3.40
 -23  -1   2    3.04    3.71
 -23   1   2    1.56    2.32
  23   1  -2    5.90    3.11
 -23   1   2    3.40    1.74
  23   1  -2    5.29    2.21
  23   1  -2    2.94    2.47
  23   1  -2    4.52    2.66
 -21  -1   2    1.77    2.08
 -21  -1   2    0.34    3.46
  21  -1  -2    0.99    3.09
  21  -1  -2    2.26    2.38
 -21  -1   2   -1.86    1.91
  21  -1  -2    0.14    2.62
 -21   1   2   -0.08    2.52
  21   1  -2   -2.59    2.18
  21   1  -2   -2.46    2.21
 -21   1   2   -1.91    2.15
  21   1  -2    0.75    2.58
 -21   1   2   -0.91    1.50
  21   1  -2   -2.81    1.71
  19  -1  -2   25.39    4.08
  19  -1  -2   26.32    3.97
 -19  -1   2   25.47    3.47
 -19  -1   2   28.85    4.49
 -19  -1   2   22.40    3.33
  19  -1  -2   22.75    3.42
  19   1  -2   24.58    3.60
 -19   1   2   20.91    3.46
 -19   1   2   26.18    3.01
 -19   1   2   22.60    3.69
  19   1  -2   22.98    3.57
  19   1  -2   25.45    3.24
  19   1  -2   30.77    4.05
 -17  -1   2   48.32    5.22
 -17  -1   2   44.21    5.03
  17  -1  -2   48.31    5.55
  17  -1  -2   42.06    5.57
 -17  -1   2   52.71    6.10
  17  -1  -2   40.69    5.02
 -17   1   2   50.31    5.49
  17   1  -2   47.99    5.09
  17   1  -2   44.40    5.21
 -17   1   2   49.10    4.85
  17   1  -2   38.16    5.14
  17   1  -2   53.93    5.71
 -17   1   2   51.64    5.35
 -15  -1   2   10.15    2.25
 -15  -1   2   11.67    2.18
  15  -1  -2   12.78    2.95
 -15  -1   2    3.41    3.18
  15  -1  -2    8.12    2.64
  15  -1  -2    8.38    2.13
  15   1  -2   12.36    2.77
 -15   1   2    8.39    2.18
  15   1  -2    8.03    2.40
 -15   1   2    8.94    2.48
  15   1  -2   10.43    2.03
  15   1  -2   12.91    2.39
 -15   1   2   11.17    1.92
  13  -1  -2   14.99    2.92
  13  -1  -2    6.84    2.74
 -13  -1   2   11.81    2.28
 -13  -1   2   10.77    3.10
 -13  -1   2    9.30    2.22
  13  -1  -2   10.79    2.14
  13   1  -2    9.03    2.28
 -13   1   2   12.10    1.97
  13   1  -2   12.21    2.80
 -13   1   2   10.34    2.18
  13   1  -2   13.07    2.38
 -13   1   2   16.04    2.57
  13   1  -2   11.42    2.08
 -11  -1   2    1.10    1.83
  11  -1  -2    1.92    2.29
 -11  -1   2    0.02    2.44
 -11  -1   2   -0.15    1.68
  11  -1  -2    1.73    2.24
  11  -1  -2    1.07    1.52
 -11   1   2    0.73    2.00
  11   1  -2   -0.37    1.66
  11   1  -2    1.54    2.14
  11   1  -2    1.39    1.79
 -11   1   2   -0.08    1.44
  11   1  -2   -0.63    1.41
 -11   1   2   -1.01    1.60
  -9  -1   2   -0.67    2.05
  -9  -1   2    1.48    1.40
   9  -1  -2    1.33    2.18
   9  -1  -2    3.15    1.38
   9  -1  -2    1.33    1.30
  -9  -1   2    1.55    1.63
   9  -1  -2    5.36    2.21
  -9  -1   2   -0.60    1.64
   9   1  -2    3.25    1.36
  -9   1   2    1.72    1.61
   9   1  -2    1.23    2.02
  -9   1   2    2.44    1.96
   9   1  -2    1.03    1.65
  -9   1   2    1.29    1.43
   9   1  -2    2.84    1.82
   7  -1  -2    4.63    1.24
   7  -1  -2    3.19    1.40
  -7  -1   2   -0.07    1.78
  -7  -1   2    2.09    1.47
   7  -1  -2    2.13    2.03
   7  -1  -2    3.66    1.37
  -7  -1   2    4.28    1.93
  -7  -1   2    3.98    1.32
  -7   1   2    4.13    1.54
   7   1  -2    6.24    1.57
  -7   1   2    3.02    1.19
   7   1  -2    2.29    1.93
   7   1  -2    1.59    1.61
  -7   1   2    3.38    1.90
   7   1  -2    1.98    1.39
  -5  -1   2   39.90    3.89
  -5  -1   2   31.46    3.85
   5  -1  -2   39.63    3.97
  -5  -1   2   35.80    3.88
  -5  -1   2   34.10    3.70
   5  -1  -2   37.27    3.86
   5  -1  -2   39.20    3.75
  -5  -1   2   36.47    3.71
   5  -1  -2   35.16    3.87
   5  -1  -2   36.23    3.60
   5   1  -2   33.36    3.77
   5   1  -2   36.93    3.78
   5   1  -2   33.60    3.88
  -5   1   2   32.56    3.78
   5   1  -2   34.16    3.89
  -5   1   2   33.70    3.57
  -5   1   2   34.55    3.69
  -3  -1   2  148.78   15.26
  -3  -1   2  183.24   15.31
   1  -1  -2  259.05   21.68
  -1   1   2  235.93   21.67
   1   1  -2  216.80   21.69
   1  -1   2   48.61    4.92
  -1   1  -2   47.78    4.92
   3  -1   2   66.92    6.72
  -3  -1  -2   72.35    6.97
   3  -1   2   72.87    6.85
  -3  -1  -2   63.22    6.75
   3   1   2   74.61    6.89
  -3   1  -2   70.93    6.67
   3   1   2   72.62    6.81
  -3   1  -2   71.64    6.87
   5  -1   2  265.85   24.82
  -5  -1  -2  267.20   24.89
  -5  -1  -2  269.67   24.89
  -5  -1  -2  269.26   24.69
   5  -1   2  275.51   24.76
   5  -1   2  264.68   24.78
  -5  -1  -2  278.30   24.85
   5  -1   2  267.58   24.68
   5   1   2  284.17   24.88
  -5   1  -2  268.09   24.84
  -5   1  -2  284.11   24.76
   5   1   2  271.68   24.70
   5   1   2  272.21   24.87
   5   1   2  264.79   24.78
   7  -1   2   45.42    4.48
  -7  -1  -2   43.29    4.30
   7  -1   2   39.79    4.26
   7  -1   2   40.84    4.56
   7  -1   2   40.51    4.03
  -7  -1  -2   37.53    4.44
  -7  -1  -2   42.50    4.84
   7   1   2   47.21    4.32
  -7   1  -2   33.86    4.29
   7   1   2   37.56    4.38
  -7   1  -2   39.85    4.49
   7   1   2   53.07    4.77
   7   1   2   35.83    4.31
   9  -1   2  154.43   14.08
  -9  -1  -2  152.55   14.28
   9  -1   2  155.38   14.39
  -9  -1  -2  148.43   14.49
   9  -1   2  150.56   14.34
  -9  -1  -2  161.53   14.57
  -9   1  -2  156.87   14.52
  -9   1  -2  151.56   14.50
  -9   1  -2  145.26   14.43
   9   1   2  164.30   14.53
   9   1   2  154.14   14.28
   9   1   2  154.47   14.32
   9   1   2  153.93   14.49
 -11  -1  -2   36.90    3.75
  11  -1   2   29.80    3.80
  11  -1   2   34.33    4.07
  11  -1   2   30.71    4.16
 -11  -1  -2   31.69    4.54
  11  -1   2   36.98    3.44
 -11  -1  -2   31.11    3.97
 -11   1  -2   40.60    4.54
  11   1   2   30.56    4.00
  11   1   2   32.44    3.75
 -11   1  -2   31.30    4.09
 -11   1  -2   31.79    3.99
  11   1   2   33.30    3.96
  11   1   2   36.58    3.80
  13  -1   2   35.03    4.04
  13  -1   2   33.29    3.54
 -13  -1  -2   28.23    4.51
 -13  -1  -2   33.02    3.86
  13  -1   2   29.44    4.41
 -13  -1  -2   33.68    3.82
  13  -1   2   38.04    4.38
  13   1   2   36.52    4.13
  13   1   2   30.93    3.92
 -13   1  -2   43.67    4.82
  13   1   2   31.91    3.93
  13   1   2   45.19    4.68
 -13   1  -2   34.80    4.29
 -13   1  -2   34.06    4.14
 -15  -1  -2    4.24    1.85
  15  -1   2    5.92    2.56
  15  -1   2    3.00    2.00
  15  -1   2    2.75    2.55
 -15  -1  -2    0.88    2.97
 -15  -1  -2    2.92    1.73
  15  -1   2    4.24    1.18
  15   1   2    2.04    2.25
  15   1   2    7.35    2.61
  15   1   2    3.09    1.87
  15   1   2    0.84    2.07
 -15   1  -2    2.23    1.93
 -15   1  -2    3.19    2.22
 -15   1  -2    0.30    2.63
  15   1   2    2.98    1.94
 -17  -1  -2    3.20    3.07
 -17  -1  -2    0.95    1.77
 -17  -1  -2   -0.30    1.71
  17  -1   2   -0.05    2.31
  17  -1   2   -2.50    1.97
  17  -1   2    1.83    1.15
  17  -1   2    5.66    2.66
 -17   1  -2    0.83    3.02
  17   1   2    0.93    2.48
  17   1   2    1.27    1.82
 -17   1  -2   -0.09    2.10
  17   1   2    1.55    2.03
 -17   1  -2    1.53    2.36
  17   1   2    0.75    1.81
  17   1   2    1.77    2.37
 -19  -1  -2   -0.03    3.41
 -19  -1  -2    1.85    1.83
  19  -1   2   -1.28    2.67
  19  -1   2    2.01    2.52
 -19  -1  -2   -1.88    1.75
  19  -1   2   -4.73    2.17
 -19   1  -2    3.26    3.23
  19   1   2    4.00    1.96
  19   1   2   -1.81    1.94
  19   1   2   -1.13    2.22
  19   1   2   -3.67    2.04
 -19   1  -2    0.03    2.36
 -19   1  -2   -1.47    1.25
  19   1   2    2.07    2.61
 -19   1  -2   -2.12    1.93
  21  -1   2    4.78    2.56
 -21  -1  -2    2.78    2.09
 -21  -1  -2    6.45    2.03
 -21  -1  -2    3.99    3.53
  21  -1   2    0.66    3.00
  21  -1   2    4.64    4.72
 -21   1  -2    1.96    2.23
 -21   1  -2    6.44    3.59
  21   1   2    0.36    2.79
  21   1   2    4.78    2.47
  21   1   2    3.14    2.26
  21   1   2    2.15    2.14
 -23  -1  -2   -0.87    2.02
 -23  -1  -2    2.36    2.17
 -23  -1  -2    1.61    3.75
  23  -1   2   -1.44    2.70
  23  -1   2    0.48    3.18
  23   1   2    3.11    2.26
 -23   1  -2   -1.31    2.53
  23   1   2    0.03    2.54
  23   1   2    3.29    3.27
  23   1   2    3.57    2.46
 -23   1  -2    2.50    3.90
 -25  -1  -2   -2.63    2.15
  25  -1   2   -1.12    2.84
  25  -1   2   -2.35    3.42
  25  -1   2   -1.47    2.39
 -25  -1  -2    1.84    3.95
  25   1   2    1.48    2.42
 -25   1  -2    0.39    2.82
  25   1   2   -2.80    2.46
  25   1   2   -3.42    3.32
 -25   1  -2    2.17    4.21
  27  -1   2    2.92    2.77
  27  -1   2   -2.21    3.09
 -27  -1  -2   -0.39    2.40
  27  -1   2    2.59    3.77
 -27  -1  -2    3.01    4.42
  27   1   2   -6.10    2.86
  27   1   2    0.06    3.65
 -27   1  -2   -3.82    2.94
 -27   1  -2   -2.19    4.35
  29  -1   2   -6.28    2.88
 -29  -1  -2   -4.42    4.71
  29  -1   2   -1.50    3.41
 -29  -1  -2    0.50    2.58
  29  -1   2   -2.45    3.69
  29   1   2   -1.06    3.81
 -29   1  -2    1.35    4.74
 -29   1  -2    2.55    3.55
  29   1   2   -0.28    3.30
 -31  -1  -2   -9.45    4.62
 -31  -1  -2   -1.08    2.61
  31  -1   2   -3.37    3.69
  31   1   2   -1.47    4.35
  31   1   2   -3.16    3.59
 -31   1  -2   -1.61    3.74
  33  -1   2   -0.74    4.04
 -33  -1  -2    0.58    5.05
  33   1   2   -3.81    4.10
  33   1   2   -4.77    3.90
 -33   1  -2    1.87    4.16
  34  -2  -2   -0.47    3.54
 -34  -2   2   -1.48    5.47
 -34  -2   2   -0.32    3.56
  34   2  -2   -3.21    3.37
 -34   2   2    3.57    4.53
  34   2  -2   -7.37    4.85
  32  -2  -2    0.96    3.45
 -32  -2   2   -1.06    3.18
 -32  -2   2   -0.08    5.09
 -32   2   2    7.08    4.17
  32   2  -2   -0.88    3.23
  32   2  -2   -0.85    4.40
 -30  -2   2    5.20    3.26
 -30  -2   2    4.79    5.04
  30  -2  -2    3.12    3.14
  30   2  -2   -0.87    4.02
  30   2  -2   -5.11    2.74
 -30   2   2   -2.42    3.56
  30   2  -2   -2.73    2.70
  28  -2  -2   -2.14    2.66
 -28  -2   2    0.26    4.69
 -28  -2   2   -1.79    2.82
  28   2  -2    2.84    2.82
  28   2  -2   -3.66    3.67
  28   2  -2   -4.04    2.45
 -28   2   2   -1.41    3.48
  26  -2  -2    1.37    2.60
 -26  -2   2    1.57    2.79
 -26  -2   2    8.11    4.59
  26   2  -2    0.82    3.43
  26   2  -2    2.20    2.56
  26   2  -2   -1.25    2.37
 -26   2   2    0.50    3.08
  24  -2  -2   -2.40    2.31
 -24  -2   2    1.23    2.55
 -24  -2   2    1.86    2.76
 -24  -2   2    6.06    3.93
 -24   2   2    0.78    2.85
  24   2  -2    1.92    2.47
  24   2  -2   -0.21    2.16
 -22  -2   2    6.33    2.63
 -22  -2   2   -1.91    3.48
 -22  -2   2   -2.41    1.98
  22  -2  -2    1.81    2.16
  22  -2  -2    4.93    3.48
  22   2  -2    0.30    2.10
  22   2  -2   -2.60    2.13
 -22   2   2   -1.07    2.67
 -20  -2   2    2.41    3.57
  20  -2  -2    3.06    2.89
  20  -2  -2    4.49    2.07
 -20  -2   2    2.15    2.50
 -20  -2   2    0.92    1.97
  20  -2  -2    5.70    3.28
 -20   2   2    2.52    2.50
  20   2  -2    2.20    2.07
  20   2  -2   -1.39    1.99
  18  -2  -2    3.49    1.89
  18  -2  -2    1.91    2.55
 -18  -2   2   -4.25    2.88
 -18  -2   2   -2.48    1.70
 -18  -2   2    1.62    2.34
  18   2  -2    0.31    1.97
  18   2  -2   -1.11    1.82
  18   2  -2    3.83    2.47
  18   2  -2    0.02    2.34
 -18   2   2    1.82    2.45
 -18   2   2    0.84    2.16
  16  -2  -2   13.12    3.15
 -16  -2   2   15.04    3.56
  16  -2  -2   13.30    2.38
 -16  -2   2   13.47    2.55
 -16  -2   2    9.06    2.66
  16   2  -2   11.54    2.57
  16   2  -2   11.03    2.82
 -16   2   2   13.73    3.03
 -16   2   2   13.43    2.66
  16   2  -2   14.75    2.55
  16   2  -2   17.46    3.16
  14  -2  -2    8.35    2.69
  14  -2  -2    4.31    1.81
 -14  -2   2    2.30    2.54
 -14  -2   2    5.64    1.90
  14  -2  -2    5.14    1.87
 -14  -2   2    3.97    2.44
  14  -2  -2    3.07    1.73
  14   2  -2    1.40    2.37
 -14   2   2    1.01    2.42
 -14   2   2    5.71    2.19
  14   2  -2    1.07    2.20
  14   2  -2    4.96    2.04
  14   2  -2    3.59    2.02
 -12  -2   2   27.47    3.70
  12  -2  -2   26.01    3.53
 -12  -2   2   20.10    3.54
  12  -2  -2   20.56    3.07
 -12  -2   2   18.83    3.49
  12  -2  -2   20.96    3.04
 -12  -2   2   24.59    3.03
  12  -2  -2   23.19    2.92
  12   2  -2   23.69    3.17
 -12   2   2   22.85    3.22
  12   2  -2   21.22    3.26
  12   2  -2   19.84    3.06
  12   2  -2   23.42    3.56
 -12   2   2   25.17    3.64
 -10  -2   2   23.89    3.82
 -10  -2   2   22.79    3.80
  10  -2  -2   26.97    3.42
  10  -2  -2   26.81    3.48
  10  -2  -2   31.10    3.29
 -10  -2   2   26.80    3.81
 -10   2   2   26.63    3.84
  10   2  -2   30.98    3.53
  10   2  -2   29.67    3.47
  10   2  -2   29.11    3.73
  10   2  -2   35.59    3.92
 -10   2   2   24.73    3.61
  -8  -2   2    2.24    2.18
  -8  -2   2    0.51    2.24
   8  -2  -2    1.99    1.66
   8  -2  -2    3.57    1.47
   8  -2  -2    6.21    1.94
  -8  -2   2    4.84    2.25
   8   2  -2    1.22    1.80
   8   2  -2    4.73    2.12
  -8   2   2    0.33    1.91
  -8   2   2    4.70    2.13
   8   2  -2    1.29    1.91
   6  -2  -2   17.07    2.61
   6  -2  -2   20.83    2.83
  -6  -2   2   14.87    3.04
  -6  -2   2   12.78    2.74
   6  -2  -2   20.34    2.36
  -6  -2   2   14.96    2.71
   6   2  -2   22.07    2.77
  -6   2   2   17.61    2.87
   6   2  -2   23.15    2.85
  -6   2   2   18.41    2.61
   6   2  -2   19.18    3.30
   6   2  -2   20.74    2.99
  -6   2   2   17.90    2.82
  -4  -2   2    0.56    1.81
  -4  -2   2    1.65    1.82
   4  -2  -2   -0.62    1.93
  -4  -2   2    2.59    2.08
   4  -2  -2   -1.34    1.57
  -4   2   2   -0.83    1.72
  -4   2   2   -0.65    1.25
  -4   2   2   -1.54    2.10
   4   2  -2    1.04    2.31
   4   2  -2    2.03    1.85
   2  -2  -2    1.48    1.88
   2  -2  -2    5.07    1.86
  -2  -2   2    0.39    1.94
  -2  -2   2    2.62    1.71
   2   2  -2    1.75    2.35
   2   2  -2    2.86    1.93
  -2   2   2    3.87    1.94
  -2   2   2    3.22    1.77
  -2   2   2    1.71    1.35
   0  -2   2    2.46    1.76
   0  -2  -2    0.81    1.96
   0  -2   2    3.14    2.09
   0  -2  -2    4.90    2.01
   0   2   2   -0.01    1.72
   0   2   2    4.10    2.27
   0   2  -2   -4.22    2.00
   0   2  -2    0.64    1.80
   2  -2   2    9.60    2.19
  -2  -2  -2   14.16    2.72
   2  -2   2    9.28    2.38
  -2  -2  -2   12.04    2.47
   2   2   2   14.60    2.40
  -2   2  -2   16.90    2.82
  -2   2  -2   10.20    2.16
   2   2   2   14.35    2.40
   2   2   2   10.80    2.75
   4  -2   2   27.70    3.29
  -4  -2  -2   30.25    3.80
  -4  -2  -2   28.42    3.64
   4  -2   2   27.48    3.25
   4  -2   2   29.59    3.64
   4   2   2   27.57    3.61
  -4   2  -2   26.75    3.72
   4   2   2   30.60    3.53
  -4   2  -2   30.48    3.34
  -6  -2  -2   19.65    2.96
   6  -2   2   16.84    2.77
  -6  -2  -2   17.72    2.96
   6  -2   2   17.88    2.41
  -6  -2  -2   13.77    2.93
   6  -2   2   23.71    2.75
  -6   2  -2   19.51    3.23
  -6   2  -2   16.53    2.42
   6   2   2   21.15    2.96
   6   2   2   15.81    2.74
   6   2   2   20.66    2.47
  -8  -2  -2    3.20    2.38
  -8  -2  -2    1.07    2.14
  -8  -2  -2    3.19    2.22
   8  -2   2   -0.05    1.72
   8  -2   2    4.72    2.03
   8  -2   2    4.07    1.55
  -8   2  -2    5.95    2.22
  -8   2  -2    2.04    2.15
   8   2   2    0.02    1.95
   8   2   2    4.85    1.58
   8   2   2    0.14    1.92
  10  -2   2    2.66    2.14
 -10  -2  -2    1.11    2.52
 -10  -2  -2    2.54    2.26
  10  -2   2   -1.25    1.40
  10  -2   2   -1.22    1.70
  10  -2   2   -1.02    1.77
 -10   2  -2   -0.64    2.27
 -10   2  -2    1.58    2.06
  10   2   2    1.10    1.47
  10   2   2    2.98    2.08
  10   2   2   -0.19    2.05
  12  -2   2    1.24    1.88
 -12  -2  -2    4.34    1.57
  12  -2   2    2.40    1.57
 -12  -2  -2    0.52    2.63
  12  -2   2    5.46    1.96
 -12  -2  -2    0.53    2.61
  12  -2   2    4.71    2.30
  12   2   2    5.32    1.69
  12   2   2    3.38    2.31
 -12   2  -2    5.78    2.22
  12   2   2    4.22    2.02
 -12   2  -2    0.83    2.42
  12   2   2    5.34    2.47
  14  -2   2   12.50    2.63
 -14  -2  -2   15.64    2.48
  14  -2   2   21.02    3.14
 -14  -2  -2   13.90    3.17
 -14  -2  -2   16.03    3.52
  14  -2   2   20.72    2.54
 -14   2  -2   19.40    3.36
  14   2   2   12.64    2.91
 -14   2  -2   17.54    3.03
  14   2   2   19.04    2.84
  14   2   2   13.12    2.45
  14   2   2   22.50    3.31
  16  -2   2    4.13    2.07
 -16  -2  -2    8.36    1.87
  16  -2   2    6.44    2.55
  16  -2   2    8.52    1.91
 -16  -2  -2    2.59    3.15
 -16  -2  -2    1.38    2.62
  16   2   2    7.76    2.55
 -16   2  -2    2.64    2.65
  16   2   2    4.18    1.88
  16   2   2    9.23    2.92
  16   2   2    3.75    2.25
 -16   2  -2    3.45    2.48
 -18  -2  -2   10.46    3.36
  18  -2   2    4.86    2.31
 -18  -2  -2    8.68    2.51
  18  -2   2    8.12    2.73
 -18  -2  -2    5.72    2.00
  18   2   2    4.47    2.11
 -18   2  -2    9.42    2.87
  18   2   2    9.27    2.51
  18   2   2   11.18    2.76
  20  -2   2   -1.02    2.20
 -20  -2  -2    0.68    1.78
 -20  -2  -2   -4.90    3.24
  20  -2   2   -2.28    2.44
 -20  -2  -2   -1.82    2.25
  20   2   2   -2.26    2.17
 -20   2  -2    0.01    2.60
  20   2   2   -1.92    1.90
 -22  -2  -2    1.41    3.61
  22  -2   2   -2.67    2.38
 -22  -2  -2    0.55    2.49
 -22  -2  -2   -3.39    1.82
  22   2   2    1.48    3.02
 -22   2  -2    4.25    2.91
  22   2   2    3.67    2.53
  22   2   2   -1.60    2.01
 -24  -2  -2   -1.27    2.11
 -24  -2  -2    1.61    3.96
  24  -2   2    4.21    2.69
 -24  -2  -2    2.02    2.63
 -24   2  -2    5.71    3.24
  24   2   2    0.44    2.28
  24   2   2    5.68    3.48
  24   2   2   -2.83    2.45
  26  -2   2   -0.33    2.86
 -26  -2  -2    0.72    2.83
 -26  -2  -2   -5.26    4.36
 -26   2  -2    5.03    3.51
  26   2   2    0.63    2.64
  26   2   2   -3.47    2.52
  26   2   2   -2.84    3.47
 -28  -2  -2   -0.92    4.70
  28  -2   2    1.03    3.12
 -28  -2  -2   -1.17    2.75
 -28   2  -2    0.84    3.61
  28   2   2    2.63    4.05
  28   2   2   -2.01    2.63
  28   2   2   -4.92    2.67
 -30  -2  -2    2.68    5.01
 -30  -2  -2    3.93    3.10
  30  -2   2   -3.29    3.27
 -30   2  -2   -9.89    3.57
  30   2   2    2.88    3.19
  30   2   2   -4.20    4.15
  30   2   2   -5.44    2.79
 -32  -2  -2   -3.29    5.32
 -32  -2  -2    0.50    3.17
  32  -2   2   -5.56    3.43
  32   2   2   -1.61    3.74
  32   2   2    1.87    4.70
 -32   2  -2   -1.35    4.07
  32   2   2    0.15    3.41
 -31  -3   2    3.06    3.69
  31  -3  -2   -2.49    2.87
 -31  -3   2   15.47    5.93
  31  -3  -2    8.65    3.55
  31   3  -2    2.47    3.31
  31   3  -2    4.53    3.23
 -31   3   2    2.00    4.39
  31   3  -2   -5.98    4.09
 -29  -3   2    4.27    3.72
  29  -3  -2    1.62    3.09
 -29  -3   2    5.83    5.29
  29  -3  -2    7.46    2.94
  29   3  -2    0.88    2.83
 -29   3   2   -0.62    3.84
  29   3  -2    2.09    3.13
  29   3  -2   -1.70    3.81
 -27  -3   2    0.90    4.76
  27  -3  -2    1.83    2.86
  27  -3  -2    2.11    2.62
 -27  -3   2   -0.29    3.24
  27   3  -2   -1.11    2.99
 -27   3   2    1.80    3.67
  27   3  -2   -3.37    2.87
  25  -3  -2    6.02    2.84
 -25  -3   2    3.11    3.41
  25  -3  -2   -2.47    2.40
 -25  -3   2    4.31    4.62
  25   3  -2    1.90    2.63
  25   3  -2    7.83    3.13
 -25   3   2    1.10    3.43
 -23  -3   2   10.91    3.15
 -23  -3   2   13.15    3.75
 -23  -3   2   13.82    4.63
  23  -3  -2    9.26    2.68
  23  -3  -2   12.55    2.95
  23   3  -2   11.07    3.16
  23   3  -2    5.16    2.64
 -23   3   2    4.95    3.42
  21  -3  -2    2.25    2.28
 -21  -3   2   -0.88    3.58
  21  -3  -2    0.72    2.22
 -21  -3   2   -1.24    3.00
  21   3  -2   -5.97    2.49
  21   3  -2   -0.74    2.10
 -21   3   2   -6.58    2.86
 -19  -3   2   -1.88    2.78
  19  -3  -2    1.99    2.23
  19  -3  -2    6.26    2.27
 -19  -3   2    5.52    3.39
  19   3  -2   -1.87    2.07
 -19   3   2   -0.12    2.76
  19   3  -2    3.95    2.52
  17  -3  -2    0.37    1.89
 -17  -3   2    0.34    2.99
 -17  -3   2    1.31    3.11
  17  -3  -2    0.72    2.11
  17  -3  -2    2.24    2.85
  17  -3  -2    1.91    2.20
  17   3  -2   -2.10    1.97
 -17   3   2    3.35    2.85
  17   3  -2    6.02    2.40
 -15  -3   2    1.97    2.84
  15  -3  -2    2.33    2.05
 -15  -3   2    0.47    2.77
  15  -3  -2    2.98    2.03
  15  -3  -2    1.76    1.86
 -15  -3   2    2.26    2.68
  15  -3  -2    2.28    2.63
  15   3  -2    1.29    1.95
 -15   3   2    0.20    2.53
  15   3  -2   -0.79    2.33
 -13  -3   2   20.67    3.70
  13  -3  -2   21.12    3.10
  13  -3  -2   22.57    2.94
 -13  -3   2   13.20    3.39
  13  -3  -2   16.79    3.12
 -13  -3   2   19.17    3.70
 -13   3   2   20.54    3.55
  13   3  -2   24.93    3.32
  13   3  -2   17.32    2.95
  13   3  -2   23.91    3.55
 -13   3   2   16.44    3.36
 -11  -3   2   39.66    4.92
  11  -3  -2   40.50    4.57
  11  -3  -2   38.80    4.17
  11  -3  -2   37.52    4.39
 -11  -3   2   25.95    4.47
 -11  -3   2   39.36    4.99
  11   3  -2   35.29    4.59
  11   3  -2   38.24    4.41
 -11   3   2   38.42    4.83
  11   3  -2   36.04    4.37
 -11   3   2   35.73    4.77
  -9  -3   2   20.14    3.15
   9  -3  -2   10.84    2.77
   9  -3  -2   14.37    2.71
   9  -3  -2   14.94    2.39
  -9  -3   2   18.35    3.53
  -9  -3   2   13.60    3.06
   9   3  -2   19.09    2.80
  -9   3   2   16.79    3.25
   9   3  -2   15.43    3.02
  -9   3   2   19.33    3.24
   9   3  -2   14.16    2.81
   7  -3  -2   31.60    3.89
  -7  -3   2   34.95    4.39
  -7  -3   2   28.63    3.97
   7  -3  -2   36.11    4.24
  -7  -3   2   26.70    4.09
   7   3  -2   30.72    3.89
  -7   3   2   34.51    4.13
  -7   3   2   29.60    4.10
   7   3  -2   32.12    3.99
  -7   3   2   25.04    3.73
   7   3  -2   27.90    4.35
  -5  -3   2   18.13    3.13
  -5  -3   2   18.78    3.31
  -5  -3   2   22.32    3.05
   5  -3  -2   13.77    2.74
   5  -3  -2   15.33    3.03
  -5   3   2   14.41    2.74
  -5   3   2   20.45    3.36
   5   3  -2   10.04    3.22
   5   3  -2   12.99    2.89
   5   3  -2   15.39    2.87
   3  -3  -2    1.76    1.95
  -3  -3   2    0.82    2.12
   3  -3  -2    1.08    2.23
  -3  -3   2    0.81    2.18
   3   3  -2    0.61    2.48
  -3   3   2   -0.34    2.34
  -3   3   2   -1.76    1.90
   3   3  -2   -2.29    1.99
   1  -3  -2    0.82    2.36
  -1  -3   2   -1.83    2.53
   1  -3  -2    4.34    2.35
  -1  -3   2   -0.28    1.86
   1   3  -2    1.83    2.06
  -1   3   2    2.78    2.46
  -1   3   2    0.88    2.00
   1   3  -2    1.12    2.52
  -1  -3  -2   -0.47    2.11
   1  -3   2    3.57    2.45
   1  -3   2    0.93    2.10
  -1  -3  -2    1.80    2.21
  -1   3  -2    2.03    2.01
  -1   3  -2   -1.22    2.31
   1   3   2    2.91    2.09
   1   3   2   -0.77    2.66
  -3  -3  -2   -0.46    2.58
  -3  -3  -2   -1.37    2.05
   3  -3   2    2.62    2.55
   3  -3   2    3.23    2.08
  -3   3  -2    3.58    1.97
   3   3   2    3.34    2.18
   3   3   2    1.49    2.34
  -3   3  -2    4.38    2.54
   3   3   2    1.20    2.73
   5  -3   2    0.28    2.18
  -5  -3  -2    3.47    2.11
  -5  -3  -2    2.67    2.63
   5  -3   2    5.76    2.04
   5   3   2    1.17    2.11
  -5   3  -2    0.50    2.57
   5   3   2    1.31    2.13
   5   3   2    3.03    2.48
  -5   3  -2   -0.45    1.72
   7  -3   2   59.62    5.89
   7  -3   2   51.59    6.08
   7  -3   2   61.56    6.36
  -7  -3  -2   55.54    6.34
  -7  -3  -2   53.53    6.41
  -7  -3  -2   60.74    6.52
   7   3   2   52.16    5.96
   7   3   2   59.45    6.31
  -7   3  -2   56.92    6.45
   7   3   2   53.24    6.00
  -7   3  -2   55.04    6.07
   9  -3   2   22.16    3.33
  -9  -3  -2   31.52    4.21
  -9  -3  -2   18.05    3.79
  -9  -3  -2   31.75    4.16
   9  -3   2   23.46    3.71
   9  -3   2   26.70    3.24
  -9   3  -2   25.65    3.92
   9   3   2   23.55    3.75
   9   3   2   22.75    3.52
   9   3   2   26.08    3.20
  -9   3  -2   25.83    3.94
 -11  -3  -2   -1.37    2.37
 -11  -3  -2    3.57    2.70
  11  -3   2    1.04    2.20
 -11  -3  -2   -2.09    2.44
  11  -3   2   -0.86    1.68
  11  -3   2   -0.39    1.99
 -11   3  -2   -1.02    2.36
  11   3   2    0.32    1.58
  11   3   2    1.73    2.27
  11   3   2    2.06    2.30
 -11   3  -2   -2.34    2.50
  13  -3   2    2.90    2.32
  13  -3   2    4.69    2.00
 -13  -3  -2   11.05    3.00
  13  -3   2    6.90    2.34
 -13  -3  -2   12.78    3.19
 -13  -3  -2    7.52    3.00
  13  -3   2    7.79    2.68
  13   3   2    7.80    2.63
 -13   3  -2    8.10    2.81
  13   3   2    2.90    2.50
 -13   3  -2   10.02    3.04
  13   3   2    8.71    1.99
  15  -3   2    3.31    2.56
  15  -3   2    3.31    2.35
 -15  -3  -2    2.86    2.91
 -15  -3  -2   -0.08    2.95
  15  -3   2   -1.24    1.82
  15  -3   2    3.20    2.19
  15   3   2    3.38    2.46
 -15   3  -2   -1.36    2.72
  15   3   2    2.16    1.74
 -17  -3  -2    4.81    3.31
 -17  -3  -2   -0.89    3.11
  17  -3   2    2.25    2.03
  17  -3   2   -1.82    2.13
  17  -3   2   -0.20    2.60
 -17   3  -2   -0.63    2.67
  17   3   2   -1.96    1.76
  17   3   2   -3.55    2.38
 -19  -3  -2    3.58    3.62
  19  -3   2    4.81    2.26
 -19  -3  -2    5.22    3.58
  19  -3   2    3.54    2.42
  19   3   2    2.88    2.08
  19   3   2    5.23    2.72
 -19   3  -2   -0.26    2.92
  21  -3   2    3.72    2.47
 -21  -3  -2    3.69    3.06
  21  -3   2   -0.32    2.27
 -21  -3  -2    0.26    3.43
 -21   3  -2    0.47    2.97
  21   3   2    3.27    2.82
  21   3   2   -2.59    2.00
  23  -3   2   -2.27    2.48
 -23  -3  -2   -3.88    4.15
 -23  -3  -2    3.72    2.18
 -23  -3  -2   -0.04    3.24
  23  -3   2   -4.54    2.46
  23   3   2    8.92    3.14
  23   3   2   -2.46    2.19
 -23   3  -2   -2.51    3.10
 -25  -3  -2   -0.72    3.36
  25  -3   2   -0.13    2.71
  25  -3   2    0.69    2.55
 -25  -3  -2    3.20    4.63
  25   3   2   -0.93    3.16
  25   3   2   11.13    4.13
 -25   3  -2    3.51    3.58
  25   3   2    0.16    2.36
  27  -3   2    1.14    2.81
 -27  -3  -2    4.84    5.31
 -27  -3  -2   -1.48    3.40
  27  -3   2   -5.96    2.71
  27   3   2   -2.06    3.11
  27   3   2   -3.86    2.42
 -27   3  -2   -2.54    3.58
  27   3   2   -0.34    3.99
  29  -3   2    3.89    3.19
  29  -3   2   -0.32    2.96
 -29  -3  -2   -1.21    3.51
 -29  -3  -2   -2.27    5.34
  29   3   2   -2.92    2.71
  29   3   2    0.95    3.33
 -29   3  -2   -2.23    3.86
  29   3   2    5.57    4.36
 -31  -3  -2    5.68    3.74
 -31  -3  -2   -5.49    5.71
  31  -3   2   -2.11    3.28
 -31   3  -2    0.18    4.53
  31   3   2    0.48    3.15
  31   3   2   -8.50    4.61
  31   3   2    2.78    3.56
  28  -4  -2   -3.38    3.28
 -28  -4   2   -2.48    4.07
  28  -4  -2   -0.35    2.82
 -28  -4   2   -0.49    5.44
  28   4  -2   -0.38    3.00
 -28   4   2   -2.43    4.12
  28   4  -2   -0.16    3.85
  26  -4  -2   -0.88    3.26
 -26  -4   2    1.84    4.28
  26  -4  -2   -1.09    2.75
 -26  -4   2   10.92    5.20
 -26   4   2   -1.33    4.14
  26   4  -2    1.18    3.39
  26   4  -2   -2.89    2.65
 -24  -4   2    5.70    4.77
  24  -4  -2    2.22    2.66
  24  -4  -2    4.20    3.23
 -24  -4   2   -0.01    3.63
 -24   4   2    0.56    4.02
  24   4  -2   -1.61    2.47
  24   4  -2    6.48    3.60
 -22  -4   2   10.76    4.75
  22  -4  -2    4.96    3.06
 -22  -4   2    5.29    3.79
  22  -4  -2    1.99    2.64
 -22   4   2    6.75    4.03
  22   4  -2    1.39    2.53
  22   4  -2   -3.96    3.12
 -20  -4   2    2.54    3.76
 -20  -4   2   -0.88    3.85
  20  -4  -2    0.81    2.49
  20  -4  -2   -2.51    2.70
 -20   4   2   -1.23    3.51
  20   4  -2    5.07    2.60
  20   4  -2   -1.55    2.96
 -18  -4   2   -1.55    3.43
  18  -4  -2    0.45    2.42
 -18  -4   2   -1.43    3.48
  18  -4  -2   -2.78    2.44
  18   4  -2   -0.42    2.24
 -18   4   2   -1.87    3.34
  18   4  -2   -4.72    2.80
  16  -4  -2    3.50    2.32
 -16  -4   2    4.13    3.48
 -16  -4   2    0.36    3.12
  16  -4  -2    3.60    2.69
  16   4  -2    2.40    2.29
 -16   4   2    3.74    3.47
  16   4  -2    7.12    3.04
 -14  -4   2   -1.01    3.18
  14  -4  -2    0.47    2.34
 -14  -4   2    2.30    3.06
  14  -4  -2    0.13    2.12
  14   4  -2   -2.86    2.61
  14   4  -2   -0.69    2.03
 -14   4   2    1.99    3.21
 -12  -4   2    7.88    3.11
 -12  -4   2   10.41    3.24
  12  -4  -2    5.34    2.50
  12   4  -2    6.33    2.27
  12   4  -2    5.29    2.74
 -12   4   2    5.09    3.13
  10  -4  -2   -0.35    2.17
 -10  -4   2   -1.31    2.50
  10  -4  -2   -1.42    2.68
 -10  -4   2   -2.49    2.79
 -10   4   2    1.16    2.21
  10   4  -2   -1.25    2.45
 -10   4   2   -0.55    2.82
  10   4  -2   -0.86    2.07
   8  -4  -2    9.68    3.00
  -8  -4   2   10.23    2.91
  -8  -4   2    7.47    3.08
   8  -4  -2   15.20    2.92
   8   4  -2   11.15    2.93
  -8   4   2   16.47    2.94
  -8   4   2   16.10    3.28
  -8   4   2    9.92    3.19
   8   4  -2    8.45    3.53
  -6  -4   2   11.87    2.94
   6  -4  -2   11.09    2.85
  -6  -4   2    8.58    2.98
   6  -4  -2   10.52    3.15
   6   4  -2   15.56    3.10
   6   4  -2   13.26    3.60
  -6   4   2   17.39    3.47
   6   4  -2   13.47    3.07
  -6   4   2   14.27    2.90
  -4  -4   2    9.56    2.83
   4  -4  -2    5.96    2.64
   4  -4  -2    7.29    3.12
   4   4  -2   10.49    2.69
  -4   4   2    7.56    2.68
   4   4  -2    6.96    3.32
  -4   4   2   14.04    3.43
   2  -4  -2    7.84    2.63
   2  -4  -2    6.40    2.89
  -2  -4   2    7.16    3.07
  -2  -4   2    2.96    2.52
  -2   4   2    6.63    2.54
   2   4  -2    5.87    2.61
   2   4  -2    2.38    3.02
  -2   4   2    4.57    3.11
   0  -4  -2    1.13    2.59
   0  -4  -2   -0.91    2.41
   0  -4   2    2.96    2.67
   0  -4   2    1.34    2.20
   0   4  -2   -0.21    2.89
   0   4   2    4.46    3.11
   0   4   2   -0.39    2.37
   0   4  -2    2.89    2.46
   2  -4   2    4.58    2.92
  -2  -4  -2   -0.69    2.27
  -2  -4  -2   -0.38    2.44
   2  -4   2    2.09    2.13
  -2   4  -2    2.46    2.27
   2   4   2    1.01    2.50
   2   4   2   -0.17    2.75
  -2   4  -2    0.88    3.04
   2   4   2    2.53    2.46
   4  -4   2    9.78    2.67
  -4  -4  -2    8.14    2.81
   4  -4   2    5.08    2.75
   4   4   2    3.66    2.60
  -4   4  -2    8.61    2.50
   4   4   2    4.22    3.23
  -4   4  -2   11.38    3.23
   4   4   2   10.29    2.83
   6  -4   2   12.41    2.73
  -6  -4  -2   10.88    2.99
   6   4   2   11.87    2.98
  -6   4  -2   13.05    3.54
  -6   4  -2    7.11    2.54
  -8  -4  -2   35.62    4.88
  -8  -4  -2   31.47    4.76
   8  -4   2   29.17    4.27
  -8   4  -2   36.12    4.28
  -8   4  -2   36.72    5.02
   8   4   2   36.38    4.59
   8   4   2   31.77    4.10
 -10  -4  -2   61.54    7.96
  10  -4   2   76.76    7.80
 -10  -4  -2   68.93    7.94
 -10   4  -2   72.76    7.71
  10   4   2   65.95    7.64
 -10   4  -2   75.52    8.16
  10   4   2   76.96    7.51
 -12  -4  -2   43.63    5.78
 -12  -4  -2   33.55    5.26
  12  -4   2   40.44    4.75
  12  -4   2   37.31    4.77
  12   4   2   37.22    4.58
  12   4   2   46.11    5.25
 -12   4  -2   36.06    5.41
  14  -4   2    0.95    2.95
  14  -4   2   -1.17    2.40
 -14  -4  -2    0.29    3.33
 -14  -4  -2   -2.42    3.07
  14  -4   2    0.88    2.20
  14   4   2    0.49    2.78
  14   4   2   -0.38    1.89
 -14   4  -2   -0.18    3.15
 -16  -4  -2   -0.65    3.64
  16  -4   2    2.67    3.62
  16  -4   2    0.91    2.29
  16  -4   2    2.48    2.75
 -16  -4  -2    5.25    3.76
 -16   4  -2   -3.10    3.16
  16   4   2    0.93    1.94
  16   4   2    2.26    3.15
 -18  -4  -2    3.33    3.99
 -18  -4  -2    0.14    3.58
  18  -4   2    4.41    2.84
  18  -4   2    2.90    2.56
  18   4   2    4.18    2.32
  18   4   2    1.34    3.08
 -18   4  -2   -2.95    3.38
  20  -4   2    1.29    2.57
  20  -4   2    8.06    3.02
 -20  -4  -2    3.91    4.31
 -20  -4  -2    0.18    4.06
 -20   4  -2    0.06    3.53
  20   4   2    1.80    2.24
  20   4   2   -1.24    3.12
 -22  -4  -2   -5.45    4.05
 -22  -4  -2    1.15    4.39
  22  -4   2    3.14    2.95
  22  -4   2   -2.37    2.75
  22   4   2   -2.11    2.24
 -22   4  -2    0.13    3.88
  22   4   2    4.81    3.34
  24  -4   2   -4.43    2.86
  24  -4   2   -0.36    3.04
 -24  -4  -2    4.65    5.17
 -24  -4  -2    2.33    3.86
 -24   4  -2    0.78    4.14
  24   4   2    4.50    3.65
  24   4   2   -0.04    2.51
 -26  -4  -2   -2.29    3.93
  26  -4   2   -2.54    2.99
 -26  -4  -2   -3.24    4.96
 -26   4  -2   -2.82    4.29
  26   4   2    6.18    4.03
  26   4   2   -0.27    2.75
  28  -4   2   -3.04    3.15
 -28  -4  -2   -5.50    4.14
 -28  -4  -2   10.63    5.77
  28   4   2    0.15    3.13
  28   4   2   -0.07    3.85
 -28   4  -2   -0.51    4.66
  28   4   2   -3.90    4.52
 -25  -5   2    3.99    5.37
 -25  -5   2   -2.58    4.39
  25  -5  -2    0.24    3.85
  25   5  -2    0.23    2.88
 -25   5   2    9.82    5.34
 -23  -5   2   -7.40    3.98
  23  -5  -2    1.71    3.03
  23  -5  -2    1.47    3.57
 -23  -5   2    9.05    5.34
  23   5  -2   -0.77    2.79
  23   5  -2    5.54    3.82
 -23   5   2    4.77    5.01
 -21  -5   2   -5.16    4.14
 -21  -5   2    0.94    4.68
  21  -5  -2   -3.19    3.08
  21  -5  -2    0.67    2.95
  21   5  -2   -0.26    2.70
  21   5  -2    0.15    3.50
 -21   5   2    4.15    4.66
  19  -5  -2   -0.14    3.13
 -19  -5   2   10.01    4.27
 -19  -5   2    6.73    4.43
 -19   5   2    5.39    4.33
  19   5  -2    1.81    2.64
  19   5  -2    3.04    3.50
 -17  -5   2    2.91    4.04
  17  -5  -2    3.11    3.08
 -17  -5   2    0.96    4.34
  17   5  -2    4.55    3.42
  17   5  -2   -1.02    2.53
 -17   5   2    5.29    4.05
  15  -5  -2    3.93    3.08
 -15  -5   2   -3.20    3.88
 -15  -5   2    4.09    3.81
  15   5  -2    3.12    3.31
 -15   5   2   -0.90    3.98
  15   5  -2    3.44    2.60
  13  -5  -2    1.31    2.91
 -13  -5   2    3.80    3.45
 -13  -5   2   -0.93    3.67
  13   5  -2    2.60    2.43
 -13   5   2    1.14    4.02
  13   5  -2    1.41    3.00
 -11  -5   2   12.17    4.28
 -11  -5   2   18.52    4.08
  11  -5  -2   20.22    3.77
  11   5  -2   13.90    3.13
 -11   5   2   10.68    4.13
  11   5  -2   14.20    3.85
  -9  -5   2   27.60    4.86
   9  -5  -2   25.89    4.43
  -9  -5   2   30.28    4.71
   9   5  -2   27.28    4.47
   9   5  -2   25.56    4.04
  -9   5   2   28.71    4.92
  -7  -5   2   -1.74    2.73
   7  -5  -2    2.23    2.90
  -7  -5   2    1.97    3.20
   7   5  -2    4.39    3.10
  -7   5   2    6.17    3.68
   7   5  -2    2.56    3.75
   5  -5  -2    0.89    2.93
  -5  -5   2    2.31    3.20
  -5  -5   2   -1.99    2.67
   5   5  -2   -3.51    3.52
  -5   5   2   -2.86    3.26
   5   5  -2    6.45    3.18
  -3  -5   2    1.64    2.94
   3  -5  -2   -3.41    2.82
   3   5  -2    4.11    3.82
  -3   5   2   -0.36    3.37
  -1  -5   2   -1.55    2.87
   1  -5  -2    4.78    2.90
   1   5  -2   -2.57    3.87
  -1   5   2   12.81    3.99
  -1  -5  -2   -1.18    2.77
   1  -5   2    1.31    2.72
   1   5   2    0.02    3.59
  -1   5  -2    2.38    3.58
   1   5   2    7.11    3.31
   3  -5   2    0.85    2.78
  -3  -5  -2    2.63    3.08
   3   5   2   -4.10    2.86
   3   5   2   -0.62    3.40
  -3   5  -2    2.84    3.56
  -5  -5  -2    1.98    3.24
   5  -5   2    6.21    2.82
  -5   5  -2    5.55    3.55
   5   5   2    4.56    3.79
   5   5   2    0.19    3.08
  -7  -5  -2   -3.62    2.82
   7  -5   2    2.08    2.89
  -7  -5  -2    2.01    3.25
   7   5   2    1.95    3.03
  -7   5  -2   -2.27    3.38
  -9  -5  -2   23.61    4.74
  -9  -5  -2   27.89    4.74
   9  -5   2   32.49    4.47
   9   5   2   26.09    3.84
  -9   5  -2   28.76    5.08
   9   5   2   24.41    4.46
 -11  -5  -2   10.57    4.01
 -11  -5  -2   10.02    3.81
  11  -5   2   15.53    3.39
 -11   5  -2   16.42    4.54
  11   5   2   11.89    2.75
  11   5   2   10.79    3.50
 -13  -5  -2   -1.76    3.56
 -13  -5  -2    0.08    3.68
  13  -5   2    0.71    2.95
  13   5   2    6.96    3.49
  13   5   2    1.71    2.31
 -13   5  -2    5.08    3.86
 -15  -5  -2    0.35    3.84
  15  -5   2   -0.06    2.83
 -15  -5  -2   -2.10    3.72
 -15   5  -2    2.80    3.92
  15   5   2    1.57    2.23
  15   5   2    3.72    3.45
 -17  -5  -2    8.13    4.43
  17  -5   2   -0.68    3.02
 -17  -5  -2    6.94    4.34
  17   5   2   -0.49    3.43
 -17   5  -2   -1.51    4.16
  17   5   2   -3.22    2.23
 -19  -5  -2    6.56    4.47
 -19  -5  -2    2.40    4.39
  19  -5   2    4.76    3.33
  19  -5   2    1.77    3.27
 -19   5  -2    7.43    4.58
  19   5   2   -1.39    3.42
  19   5   2    0.94    2.45
 -21  -5  -2    0.22    4.81
 -21  -5  -2    9.86    4.96
  21  -5   2    1.11    3.30
  21  -5   2    4.78    3.24
 -21   5  -2   -8.34    4.21
  21   5   2    0.72    3.67
  21   5   2   -2.35    2.52
 -23  -5  -2    5.26    5.30
  23  -5   2    4.20    3.39
 -23  -5  -2    5.83    5.28
 -23   5  -2    1.49    4.73
  23   5   2    1.76    3.78
 -18  -6   2    7.54    4.89
 -18  -6   2    3.44    5.16
  18  -6  -2   -3.08    3.86
 -18   6   2    0.07    5.35
  18   6  -2   -0.29    3.91
  18   6  -2   -3.11    2.87
 -16  -6   2    2.56    4.35
 -16  -6   2    3.86    4.82
  16  -6  -2   -3.61    3.77
  16   6  -2   -0.59    2.91
 -16   6   2    0.06    4.73
  16   6  -2    3.51    3.80
 -14  -6   2    6.79    4.69
  14  -6  -2   -3.22    3.46
 -14  -6   2    1.85    4.02
  14   6  -2   -4.31    2.63
  14   6  -2   -1.03    3.79
 -14   6   2   -2.37    4.46
 -12  -6   2    5.04    3.99
 -12  -6   2   -1.11    4.26
  12  -6  -2   -1.64    3.43
  12   6  -2    0.28    3.52
  12   6  -2    1.21    2.75
 -12   6   2   -5.54    4.57
  10  -6  -2   -5.85    3.29
 -10  -6   2   -3.73    3.97
 -10  -6   2    1.90    3.79
 -10   6   2    5.28    4.58
  10   6  -2    2.15    3.76
  10   6  -2   -5.40    2.36
  -8  -6   2   -2.79    3.88
   8  -6  -2   -2.47    3.43
  -8  -6   2    2.20    3.60
   8   6  -2    0.81    3.61
  -8   6   2   -1.56    4.10
   6  -6  -2   -1.68    3.36
  -6  -6   2    0.11    3.87
  -6  -6   2    2.17    3.27
  -6   6   2    0.20    4.09
   6   6  -2   -5.26    3.40
   6   6  -2    8.35    4.56
   4  -6  -2    2.25    3.52
  -4  -6   2    8.71    3.55
  -4  -6   2    0.77    3.80
   4   6  -2    2.85    3.65
  -4   6   2   11.21    4.57
   4   6  -2    0.08    4.07
   2  -6  -2   -0.27    3.45
  -2  -6   2   -0.10    3.71
  -2   6   2   -5.40    4.12
   2   6  -2    2.63    4.26
   2   6  -2    4.45    3.78
   0  -6  -2    3.09    3.67
   0  -6   2    1.63    3.86
   0   6  -2   -0.31    4.06
   0   6   2    0.53    4.00
   0   6   2    0.13    3.47
  -2  -6  -2   -4.02    3.72
   2  -6   2    2.41    3.59
   2   6   2   -2.77    3.32
   2   6   2   -4.39    4.10
  -2   6  -2   -1.96    4.13
  -4  -6  -2    6.00    4.08
   4  -6   2    7.32    3.75
   4   6   2    7.21    3.74
  -4   6  -2    2.21    4.43
   4   6   2   13.89    4.47
   6  -6   2   -2.92    3.27
  -6  -6  -2    1.56    3.52
  -6  -6  -2   -4.16    3.85
   6   6   2    1.32    3.50
  -6   6  -2    6.01    4.51
  -8  -6  -2    4.46    3.87
   8  -6   2    6.30    3.85
  -8  -6  -2   10.41    4.50
   8   6   2    2.54    3.65
   8   6   2    3.62    2.66
  -8   6  -2    5.58    4.75
 -10  -6  -2   -0.73    4.29
  10  -6   2   -0.80    3.40
 -10  -6  -2   -5.35    3.52
 -10   6  -2    0.75    4.30
  10   6   2    5.14    2.71
  10   6   2   -1.99    3.45
 -12  -6  -2   -1.31    3.92
  12  -6   2   -5.35    3.40
 -12  -6  -2   -2.35    4.40
  12   6   2   -0.85    2.56
  12   6   2   -6.48    3.42
 -12   6  -2   -2.61    4.38
 -14  -6  -2   10.50    4.48
 -14  -6  -2   -5.04    4.86
  14  -6   2    5.86    4.06
  14   6   2   -1.37    2.57
 -14   6  -2   -4.06    4.50
  14   6   2    2.63    3.92
  16  -6   2   -2.11    3.65
 -16  -6  -2   -8.13    4.71
 -16  -6  -2    2.26    4.66
  16   6   2    1.40    4.03
 -16   6  -2    2.02    5.12
  36   0  -3   -1.49    4.41
  36   0  -3   -4.13    4.39
 -36   0   3   -0.35    5.89
  34   0  -3   -2.45    4.19
 -34   0   3   -0.23    5.33
  34   0  -3    0.30    4.22
  32   0  -3    1.18    4.15
 -32   0   3    1.05    2.58
  32   0  -3   -1.05    3.89
 -32   0   3  -11.89    4.70
  30   0  -3   -3.96    3.53
  30   0  -3   -4.95    3.39
 -30   0   3    4.29    2.44
 -30   0   3   -6.37    4.18
  28   0  -3    3.36    3.47
  28   0  -3    1.13    3.46
 -28   0   3   -2.61    2.18
 -28   0   3   -6.61    4.24
 -26   0   3   -0.02    2.07
  26   0  -3    0.55    3.14
 -26   0   3    3.97    3.84
  26   0  -3   -3.46    2.81
  24   0  -3    1.87    2.84
 -24   0   3    1.25    3.61
 -24   0   3   -3.53    1.89
  24   0  -3   -0.34    2.35
  24   0  -3   -3.83    2.77
  22   0  -3   -0.35    2.42
 -22   0   3   -0.04    2.34
  22   0  -3   -0.72    2.67
 -22   0   3   -1.31    1.73
 -22   0   3    0.36    3.18
 -20   0   3    1.88    2.18
 -20   0   3   -0.42    1.73
 -20   0   3    0.71    2.97
  20   0  -3   -0.20    2.40
  20   0  -3   -0.23    2.41
  20   0  -3    6.26    2.56
 -18   0   3    0.07    1.69
 -18   0   3    0.77    2.07
  18   0  -3    0.84    2.30
  18   0  -3    0.20    2.37
  18   0  -3    3.16    2.32
 -18   0   3    2.87    2.81
  16   0  -3    0.56    2.26
  16   0  -3   -0.64    2.35
 -16   0   3    0.42    1.94
  16   0  -3    0.30    2.00
 -16   0   3   -0.30    2.66
 -16   0   3   -1.39    1.60
  14   0  -3    0.93    2.07
  14   0  -3    0.58    1.83
 -14   0   3   -0.46    1.58
 -14   0   3   -0.53    2.41
  14   0  -3    0.43    2.26
 -14   0   3   -0.41    1.84
 -12   0   3    0.15    2.39
  12   0  -3    1.30    2.01
 -12   0   3   -3.60    1.47
 -12   0   3    0.70    1.80
  12   0  -3    0.07    2.13
 -10   0   3    1.03    1.95
 -10   0   3    2.06    1.69
  10   0  -3    1.18    1.29
 -10   0   3    1.12    1.51
  10   0  -3    1.54    1.94
 -10   0   3   -0.53    1.13
  10   0  -3   -3.21    1.91
  -8   0   3   -1.11    0.97
  -8   0   3    1.04    1.31
   8   0  -3   -0.95    1.12
  -8   0   3    0.16    1.83
   8   0  -3   -0.10    1.89
  -8   0   3    1.11    1.57
   8   0  -3    1.53    1.57
   6   0  -3   -2.29    1.51
   6   0  -3    1.63    1.20
   6   0  -3    0.53    0.96
  -6   0   3    0.41    0.65
  -6   0   3    0.57    1.40
  -6   0   3    0.91    1.21
  -6   0   3   -0.04    1.07
   4   0  -3   -1.42    0.57
  -4   0   3   -1.52    0.65
  -4   0   3   -0.80    0.78
   4   0  -3    0.23    0.86
   4   0  -3   -0.31    0.82
  -4   0   3    0.41    0.76
   2   0  -3   -0.35    0.38
  -2   0   3    0.29    0.38
   2   0  -3   -0.36    0.32
  -2   0   3    0.05    0.24
   0   0  -3   -0.06    0.24
   0   0   3   -0.17    0.15
   0   0   3   -0.05    0.15
   0   0  -3    0.36    0.28
   0   0  -3    0.03    0.26
   0   0   3   -0.12    0.12
   2   0   3    0.08    0.48
   2   0   3    0.07    0.49
  -2   0  -3   -0.02    0.49
  -2   0  -3    0.18    0.36
  -2   0  -3    0.18    0.68
  -2   0  -3   -0.07    0.47
   2   0   3    0.77    0.54
  -2   0  -3   -0.35    0.39
   2   0   3    0.13    0.32
   4   0   3    0.94    0.63
  -4   0  -3    1.98    0.82
  -4   0  -3   -1.17    0.97
  -4   0  -3    0.13    0.90
   4   0   3    0.84    1.00
   4   0   3    0.93    0.85
  -4   0  -3   -1.27    1.20
   4   0   3    1.07    0.89
   4   0   3    0.59    0.82
  -4   0  -3   -0.51    1.00
  -6   0  -3   -1.94    1.74
   6   0   3    3.20    1.35
  -6   0  -3    1.23    0.74
   6   0   3    1.45    1.17
   6   0   3   -1.93    1.58
   6   0   3   -1.09    0.94
   6   0   3   -2.50    1.42
  -6   0  -3    0.04    1.18
  -6   0  -3    1.77    1.44
   8   0   3    0.28    1.37
   8   0   3    0.52    1.67
   8   0   3   -2.53    1.66
  -8   0  -3    2.88    1.52
  -8   0  -3   -1.61    0.87
   8   0   3    1.01    1.60
   8   0   3    0.45    1.55
  -8   0  -3   -0.58    1.91
  10   0   3   -0.32    1.87
 -10   0  -3   -0.60    2.36
 -10   0  -3    2.11    1.01
  10   0   3   -0.62    1.86
  10   0   3    1.41    1.53
 -10   0  -3    0.28    1.66
  10   0   3    1.43    1.46
  10   0   3   -0.22    2.07
 -12   0  -3   -0.49    1.09
  12   0   3    2.02    1.56
 -12   0  -3   -1.11    1.74
  12   0   3    0.46    1.94
 -12   0  -3   -0.73    2.49
  12   0   3    1.21    1.76
  12   0   3   -0.73    1.89
  12   0   3    0.53    2.29
  14   0   3   -1.03    2.32
  14   0   3   -4.58    2.13
  14   0   3    1.99    1.70
  14   0   3   -3.49    1.98
 -14   0  -3   -0.70    1.21
 -14   0  -3    2.90    2.91
 -14   0  -3    1.72    1.95
  14   0   3   -0.66    1.85
 -16   0  -3    1.98    2.95
  16   0   3    0.64    1.81
 -16   0  -3    0.10    2.01
  16   0   3    1.04    2.20
 -16   0  -3    0.34    1.31
  16   0   3    3.98    2.34
  16   0   3    1.71    2.37
  18   0   3    4.43    2.57
  18   0   3   -1.96    2.37
 -18   0  -3    0.59    1.33
  18   0   3    3.41    2.38
 -18   0  -3    2.26    2.15
 -18   0  -3    0.95    2.94
  18   0   3   -1.83    1.80
  20   0   3    3.38    2.00
 -20   0  -3   -0.96    1.31
  20   0   3    4.90    2.66
 -20   0  -3   -1.37    3.17
  20   0   3   -0.78    2.45
 -20   0  -3   -1.72    2.11
  20   0   3   -0.21    2.57
 -22   0  -3   -4.60    3.17
  22   0   3   -0.58    2.13
  22   0   3    0.72    2.78
  22   0   3    3.82    2.86
 -22   0  -3    0.27    1.43
 -22   0  -3   -0.27    2.26
  24   0   3   -0.04    2.97
 -24   0  -3    0.51    1.54
 -24   0  -3   -1.05    3.45
  24   0   3    2.48    2.94
  24   0   3    1.53    2.41
  26   0   3   -1.24    2.61
  26   0   3    2.81    3.44
  26   0   3   -2.10    3.10
 -26   0  -3    1.97    1.64
 -26   0  -3    3.25    3.77
  28   0   3    3.86    3.70
 -28   0  -3   -1.35    4.14
 -28   0  -3    1.84    1.79
  28   0   3    4.95    3.72
 -30   0  -3    3.17    4.72
  30   0   3   -2.29    3.78
  30   0   3    3.85    3.74
 -32   0  -3    3.23    5.10
  32   0   3    4.63    4.18
  32   0   3   -1.50    3.84
  34   0   3   -0.32    3.99
 -34   0  -3   -0.54    5.57
  34   0   3   -7.11    4.24
  35  -1  -3    0.63    4.12
 -35  -1   3    0.42    4.05
  35  -1  -3   -0.54    4.76
 -35  -1   3   -2.21    4.94
 -35   1   3   -5.31    4.16
  35   1  -3    2.61    4.68
  35   1  -3   -0.46    4.07
  33  -1  -3   -3.77    4.38
  33  -1  -3   -2.32    3.87
 -33  -1   3   -4.27    2.88
 -33  -1   3    4.09    4.80
  33   1  -3   -2.12    4.28
 -33   1   3   -2.88    3.96
  33   1  -3   -6.50    3.68
  31  -1  -3   -3.18    4.26
  31  -1  -3    2.01    3.75
 -31  -1   3    1.06    3.01
 -31  -1   3   -7.21    3.93
 -31   1   3    1.65    3.53
 -31   1   3    0.92    2.23
  31   1  -3    1.33    3.26
  31   1  -3   -6.21    3.92
  29  -1  -3   -0.90    3.85
 -29  -1   3   -0.93    4.38
 -29  -1   3   -2.03    2.66
  29  -1  -3    0.32    3.19
 -29   1   3    1.28    3.32
  29   1  -3   -6.98    3.60
  29   1  -3    5.27    3.29
 -29   1   3   -2.08    2.07
  27  -1  -3    8.38    3.22
 -27  -1   3    0.67    3.74
 -27  -1   3    2.03    2.71
  27  -1  -3   10.86    3.95
 -27   1   3    1.46    2.96
  27   1  -3    5.81    2.97
  27   1  -3    8.31    3.75
 -27   1   3    2.96    2.02
  25  -1  -3    4.93    2.91
 -25  -1   3    1.78    2.55
 -25  -1   3    1.54    4.09
  25  -1  -3    2.69    3.51
  25   1  -3    3.63    2.69
 -25   1   3    4.85    1.95
 -25   1   3    3.83    2.84
  25   1  -3    6.29    3.34
 -23  -1   3    3.37    2.41
 -23  -1   3   -0.89    2.20
  23  -1  -3   -1.64    2.41
  23  -1  -3    1.46    3.13
 -23  -1   3   -0.45    3.31
  23   1  -3    2.50    2.85
  23   1  -3    3.69    2.05
  23   1  -3   -0.60    2.39
 -23   1   3    1.55    1.74
 -23   1   3   -3.16    2.29
  23   1  -3   -2.71    2.27
  21  -1  -3   -0.72    2.75
  21  -1  -3    1.05    2.84
  21  -1  -3    3.57    2.24
 -21  -1   3   -0.66    2.12
 -21  -1   3   -0.99    2.00
 -21  -1   3   -1.02    2.77
 -21   1   3   -0.99    2.13
  21   1  -3    1.96    2.18
  21   1  -3   -0.66    1.75
 -21   1   3    0.36    1.59
  21   1  -3    1.20    2.30
 -21   1   3    2.28    2.44
  19  -1  -3    5.71    2.89
 -19  -1   3   10.05    3.27
 -19  -1   3   10.83    2.49
  19  -1  -3   15.68    3.10
  19  -1  -3   12.66    2.52
 -19  -1   3   13.19    2.40
  19   1  -3    9.04    2.60
 -19   1   3    7.35    2.44
 -19   1   3    8.78    2.75
  19   1  -3   12.22    2.17
  19   1  -3   12.16    2.65
  19   1  -3   12.83    2.99
 -19   1   3    7.56    2.02
  17  -1  -3   -2.54    2.53
 -17  -1   3   -1.98    2.85
 -17  -1   3    1.51    1.95
 -17  -1   3    3.64    2.03
  17  -1  -3    2.68    1.95
  17  -1  -3    2.95    2.44
 -17   1   3    0.50    2.02
  17   1  -3   -0.60    2.00
  17   1  -3    1.35    1.87
 -17   1   3    1.96    1.56
  17   1  -3    1.19    1.56
  17   1  -3    1.19    2.28
 -17   1   3    5.93    2.41
 -15  -1   3    6.33    2.02
  15  -1  -3    3.12    1.86
 -15  -1   3    4.58    3.10
 -15  -1   3    4.30    1.98
  15  -1  -3    5.73    2.67
  15  -1  -3    7.35    2.88
 -15   1   3    5.97    1.99
  15   1  -3    6.47    2.13
  15   1  -3    6.30    2.69
  15   1  -3    3.40    2.04
 -15   1   3    3.37    2.21
  15   1  -3    2.78    1.63
 -15   1   3    5.80    1.69
  13  -1  -3    6.26    2.42
 -13  -1   3    6.45    2.97
 -13  -1   3    4.13    1.94
  13  -1  -3    4.71    2.49
 -13  -1   3    6.50    2.06
  13  -1  -3    5.50    1.82
  13   1  -3    4.74    1.95
  13   1  -3    8.14    2.51
  13   1  -3   10.66    1.83
  13   1  -3    5.85    2.16
 -13   1   3    8.55    1.94
 -13   1   3   10.05    1.79
 -13   1   3    8.95    2.19
 -11  -1   3   19.17    3.31
  11  -1  -3   16.95    2.35
  11  -1  -3   17.84    2.95
 -11  -1   3   17.28    2.62
  11  -1  -3   16.70    3.13
 -11  -1   3   17.45    2.62
  11   1  -3   20.94    2.82
 -11   1   3   16.79    2.54
 -11   1   3   15.66    2.79
  11   1  -3   18.32    2.33
  11   1  -3   19.90    2.96
  11   1  -3   17.15    2.73
 -11   1   3   18.57    2.50
  -9  -1   3   79.79    7.63
   9  -1  -3   76.14    7.49
  -9  -1   3   82.62    7.55
   9  -1  -3   76.14    7.38
   9  -1  -3   76.23    7.87
   9  -1  -3   71.92    7.72
  -9  -1   3   76.92    7.33
  -9  -1   3   72.32    7.73
   9   1  -3   78.60    7.62
   9   1  -3   72.31    7.69
  -9   1   3   77.92    7.44
   9   1  -3   76.75    7.35
  -9   1   3   80.07    7.75
  -9   1   3   76.49    7.35
   9   1  -3   78.86    7.77
  -9   1   3   79.20    7.55
   7  -1  -3  903.88   82.01
   7  -1  -3  910.48   81.98
  -7  -1   3  914.76   82.08
  -7  -1   3  903.70   82.03
  -7  -1   3  884.81   82.08
   7  -1  -3  913.98   81.94
  -7  -1   3  899.37   82.13
   7  -1  -3  885.58   82.10
  -7  -1   3  892.81   82.05
  -7  -1   3  908.95   81.95
  -7   1   3  931.20   81.94
   7   1  -3  894.48   81.95
   7   1  -3  920.95   82.07
   7   1  -3  909.13   82.07
  -7   1   3  894.44   82.09
   7   1  -3  928.26   82.11
  -7   1   3  900.12   82.01
   5  -1  -3  279.67   25.04
   5  -1  -3  277.38   25.04
  -5  -1   3  266.08   25.07
   5  -1  -3  278.32   25.11
   5  -1  -3  275.26   25.16
   5  -1  -3  275.46   24.93
  -5  -1   3  275.98   25.12
   5   1  -3  273.95   25.06
   5   1  -3  281.26   25.12
   5   1  -3  274.28   24.99
  -5   1   3  274.80   24.93
  -5   1   3  271.76   25.05
  -5   1   3  282.85   25.14
   5   1  -3  263.16   25.13
   5   1  -3  272.13   25.15
  -3  -1   3   21.35    2.23
   3  -1  -3   14.44    1.96
  -3   1   3   13.07    1.97
   1  -1  -3   46.54    4.26
   1   1  -3   40.12    4.38
   1   1  -3   45.11    4.24
  -1   1   3   32.65    4.24
   1  -1   3   12.65    2.08
   1  -1   3   19.19    1.99
  -1  -1  -3    9.65    1.99
  -1  -1  -3   14.41    2.09
  -1  -1  -3   20.44    2.23
   1   1   3   16.90    1.99
  -1   1  -3   20.74    1.89
  -1   1  -3   17.10    2.17
   1   1   3   11.51    1.99
  -3  -1  -3   68.63    6.58
   3  -1   3   62.48    6.42
   3  -1   3   64.52    6.28
  -3  -1  -3   62.15    6.33
  -3   1  -3   63.97    6.15
  -3   1  -3   70.35    6.44
   3   1   3   71.32    6.55
  -3   1  -3   63.45    6.31
   3   1   3   61.32    6.38
   5  -1   3  299.33   27.11
   5  -1   3  288.42   26.92
   5  -1   3  297.73   27.03
   5  -1   3  297.75   27.04
  -5  -1  -3  297.44   27.17
  -5  -1  -3  291.78   26.92
  -5  -1  -3  306.96   27.15
  -5   1  -3  300.64   27.14
   5   1   3  300.14   27.12
   5   1   3  291.15   27.05
   5   1   3  293.71   26.93
  -7  -1  -3   91.27    9.10
   7  -1   3   88.93    8.82
   7  -1   3   95.68    8.90
  -7  -1  -3   91.72    9.10
  -7  -1  -3   92.39    8.67
   7  -1   3   97.14    8.88
  -7   1  -3   95.12    9.07
   7   1   3   89.73    8.99
  -7   1  -3   91.82    8.92
   7   1   3   95.46    8.87
  -7   1  -3   97.64    9.02
   7   1   3   91.56    8.96
   7   1   3   85.32    8.64
  -9  -1  -3   43.50    5.16
   9  -1   3   42.89    4.71
   9  -1   3   45.47    5.03
  -9  -1  -3   51.47    5.38
   9  -1   3   43.76    4.34
  -9  -1  -3   41.93    4.71
  -9   1  -3   41.26    4.91
  -9   1  -3   53.09    5.08
   9   1   3   43.32    4.76
   9   1   3   46.67    4.79
  -9   1  -3   49.56    5.08
   9   1   3   44.62    4.73
   9   1   3   44.94    5.00
  11  -1   3    8.24    2.20
  11  -1   3    7.20    1.19
 -11  -1  -3    1.37    2.50
 -11  -1  -3    5.00    2.21
 -11  -1  -3    6.55    1.69
  11  -1   3    2.10    1.87
  11   1   3    8.14    2.20
 -11   1  -3    3.28    2.44
  11   1   3    7.86    1.97
  11   1   3    5.71    2.11
 -11   1  -3    3.78    2.23
  11   1   3    5.51    1.76
 -11   1  -3    7.60    2.23
 -13  -1  -3    1.76    2.50
  13  -1   3    2.81    1.04
  13  -1   3    3.50    2.05
 -13  -1  -3    2.35    1.66
  13  -1   3    4.98    2.29
  13   1   3    3.08    2.30
 -13   1  -3   -1.09    1.90
  13   1   3    6.37    2.09
 -13   1  -3    5.56    2.30
 -13   1  -3    2.48    2.59
  13   1   3    2.88    2.24
  13   1   3    3.12    1.79
  13   1   3    5.43    1.89
 -15  -1  -3    2.28    2.94
  15  -1   3    9.14    2.62
 -15  -1  -3    6.46    1.90
 -15  -1  -3    4.39    1.88
  15  -1   3    5.92    1.19
  15  -1   3    2.36    2.19
  15  -1   3    5.44    2.72
 -15   1  -3    6.56    3.11
  15   1   3    8.87    2.57
  15   1   3    3.60    1.87
 -15   1  -3    5.73    2.19
  15   1   3    5.36    2.24
  15   1   3    3.59    2.12
 -15   1  -3    4.73    2.41
  15   1   3    7.39    2.12
 -17  -1  -3    2.00    3.05
  17  -1   3   -0.84    2.53
  17  -1   3    1.45    1.01
  17  -1   3    3.48    2.20
  17  -1   3   -0.13    2.25
 -17  -1  -3    1.89    1.81
 -17  -1  -3    1.05    1.70
  17   1   3    3.00    2.55
 -17   1  -3    2.79    2.16
  17   1   3   -2.07    1.86
  17   1   3   -0.66    2.06
  17   1   3   -2.28    2.39
  17   1   3   -0.77    1.79
 -17   1  -3   -1.92    2.72
 -17   1  -3    0.75    2.27
  19  -1   3    1.07    2.28
 -19  -1  -3   -0.85    1.73
  19  -1   3    0.47    2.71
  19  -1   3    0.20    1.09
  19  -1   3    0.64    2.49
 -19  -1  -3   -3.14    3.12
 -19  -1  -3    3.02    1.88
 -19   1  -3    1.69    2.37
  19   1   3    0.90    1.86
  19   1   3    6.55    2.86
 -19   1  -3    1.64    3.11
  19   1   3   -1.87    2.10
  19   1   3   -0.56    2.22
  19   1   3   -4.50    1.91
 -19   1  -3   -0.87    2.01
 -21  -1  -3    2.85    1.94
 -21  -1  -3    3.42    2.03
  21  -1   3    7.42    2.73
  21  -1   3    6.52    2.92
 -21  -1  -3    2.24    3.53
  21   1   3    2.22    2.41
 -21   1  -3    1.57    2.27
 -21   1  -3    3.91    3.54
  21   1   3    3.93    2.77
  21   1   3    3.30    2.19
  21   1   3    4.79    2.32
 -23  -1  -3    5.18    2.10
  23  -1   3   -0.37    2.07
 -23  -1  -3   -1.74    3.83
 -23  -1  -3    0.08    2.16
  23  -1   3   -4.59    2.61
  23  -1   3    0.52    3.13
 -23   1  -3    2.51    4.01
  23   1   3   -2.67    2.52
  23   1   3    1.35    2.46
 -23   1  -3    2.06    2.68
  23   1   3   -2.95    3.07
  23   1   3    4.81    2.47
  25  -1   3   -3.49    2.35
  25  -1   3   -1.03    2.96
 -25  -1  -3   -4.73    2.14
 -25  -1  -3    0.45    4.25
  25  -1   3    5.27    3.43
  25   1   3   -4.79    3.28
  25   1   3   -3.57    2.72
 -25   1  -3   -3.32    4.13
 -25   1  -3   -3.38    2.67
  25   1   3   -1.12    2.48
 -27  -1  -3    3.43    2.34
  27  -1   3   -3.48    2.52
  27  -1   3    4.09    3.41
 -27  -1  -3   -1.44    4.22
 -27   1  -3   -0.48    3.00
 -27   1  -3    3.07    4.80
  27   1   3    0.97    3.12
  27   1   3   10.40    3.88
  29  -1   3    0.03    3.54
 -29  -1  -3    0.88    2.53
 -29  -1  -3   -4.16    4.36
  29  -1   3    1.34    3.02
  29   1   3   -5.10    3.77
 -29   1  -3    0.21    3.48
  29   1   3    4.16    3.43
 -29   1  -3    8.35    5.06
  31  -1   3    1.80    3.86
 -31  -1  -3   -4.10    2.39
 -31  -1  -3    2.82    5.39
  31   1   3   -0.38    4.16
  31   1   3   -3.81    3.61
 -31   1  -3   -0.72    3.77
 -33  -1  -3   -1.63    5.18
  33  -1   3    4.01    4.41
  33   1   3   -3.45    4.65
  33   1   3    0.94    3.96
 -33   1  -3    5.18    4.25
  34  -2  -3   -1.79    3.44
 -34  -2   3   -2.99    3.55
 -34  -2   3   -2.88    5.26
  34   2  -3    1.90    3.47
 -34   2   3    3.49    4.30
  34   2  -3    2.23    4.81
  32  -2  -3    2.06    3.27
 -32  -2   3   -3.53    3.23
 -32  -2   3   -6.61    5.05
  32   2  -3   -1.09    3.11
 -32   2   3    0.73    3.90
  32   2  -3    6.40    4.54
  30  -2  -3   -2.16    2.95
 -30  -2   3    2.27    4.85
 -30  -2   3   -4.33    3.07
 -30   2   3    1.79    3.67
  30   2  -3    2.42    4.02
  30   2  -3   -3.98    2.63
  30   2  -3    2.11    2.72
 -28  -2   3    6.84    4.52
  28  -2  -3    5.35    4.36
  28  -2  -3    8.51    3.12
 -28  -2   3   10.82    3.31
  28   2  -3    9.60    2.96
  28   2  -3    9.37    3.22
 -28   2   3   19.05    4.05
  28   2  -3   10.35    4.11
 -26  -2   3    6.95    4.60
  26  -2  -3    6.29    2.88
  26  -2  -3   12.04    4.31
 -26  -2   3    9.93    3.21
 -26   2   3   14.54    3.59
  26   2  -3   10.31    2.77
  26   2  -3    6.46    2.95
  24  -2  -3    3.24    3.90
 -24  -2   3   -2.55    2.60
  24  -2  -3    1.42    2.38
 -24  -2   3    1.57    3.87
 -24   2   3    0.84    2.83
  24   2  -3   -1.19    2.14
  24   2  -3    0.74    2.48
 -22  -2   3    1.01    3.67
  22  -2  -3    1.93    3.56
 -22  -2   3   10.81    2.50
 -22  -2   3    5.58    2.64
  22  -2  -3    4.23    2.30
 -22   2   3    8.82    2.90
  22   2  -3    2.66    2.53
  22   2  -3   13.79    2.54
  20  -2  -3    4.70    2.88
 -20  -2   3   -1.22    3.20
 -20  -2   3    5.32    2.06
  20  -2  -3    1.43    1.97
  20  -2  -3    3.26    3.34
 -20  -2   3    4.82    2.55
  20   2  -3    0.97    2.14
  20   2  -3    5.07    2.08
 -20   2   3    0.62    2.46
 -18  -2   3    3.60    2.41
  18  -2  -3    0.34    1.76
 -18  -2   3    2.21    1.92
  18  -2  -3    3.78    2.66
 -18  -2   3    9.40    3.36
  18  -2  -3    1.36    2.93
  18   2  -3    2.82    1.92
 -18   2   3    1.85    2.21
  18   2  -3    2.15    2.04
  18   2  -3   -0.28    2.33
 -18   2   3    2.12    2.51
  18   2  -3    2.91    2.56
  16  -2  -3    0.18    2.48
 -16  -2   3    4.17    2.28
 -16  -2   3   -0.10    1.73
  16  -2  -3    2.98    2.83
  16  -2  -3    2.18    1.72
 -16  -2   3    2.00    2.79
 -16   2   3    1.85    2.08
 -16   2   3    2.88    2.42
  16   2  -3    0.18    2.29
  16   2  -3    1.35    1.89
  16   2  -3    2.11    2.17
  16   2  -3    3.89    2.03
  14  -2  -3    2.25    2.77
 -14  -2   3    4.36    2.67
 -14  -2   3    4.99    1.90
  14  -2  -3    1.35    1.70
 -14  -2   3    0.46    2.31
  14  -2  -3    4.31    2.51
  14  -2  -3    0.91    1.56
 -14  -2   3    3.61    2.21
  14  -2  -3    4.40    1.88
  14   2  -3    2.55    2.18
  14   2  -3    2.76    2.37
 -14   2   3    0.38    2.32
  14   2  -3    5.09    2.06
  14   2  -3    1.92    1.89
 -14   2   3    4.41    2.11
  12  -2  -3    1.37    1.79
 -12  -2   3    2.74    2.30
 -12  -2   3    2.14    2.53
 -12  -2   3    3.28    2.29
  12  -2  -3    1.23    1.50
 -12  -2   3    1.72    1.68
  12  -2  -3    0.78    1.66
  12   2  -3   -0.17    1.86
  12   2  -3   -0.88    2.14
  12   2  -3   -0.97    1.85
 -12   2   3    3.93    2.28
  12   2  -3   -0.38    1.99
 -12   2   3    4.14    2.00
 -10  -2   3    5.45    2.12
  10  -2  -3   -0.04    1.44
  10  -2  -3    2.25    1.73
 -10  -2   3    0.86    2.35
  10  -2  -3    1.84    1.64
 -10  -2   3    1.96    2.37
  10   2  -3    0.23    1.89
 -10   2   3    1.04    2.03
  10   2  -3   -4.20    1.79
  10   2  -3    0.23    1.97
  10   2  -3    2.85    1.89
 -10   2   3    2.27    2.23
  -8  -2   3    1.43    2.17
  -8  -2   3    3.52    2.01
   8  -2  -3   -0.38    1.64
   8  -2  -3    0.99    1.30
   8  -2  -3    0.04    1.74
  -8  -2   3   -1.73    2.26
  -8   2   3    0.14    1.85
   8   2  -3   -0.31    1.77
  -8   2   3   -1.92    2.04
   8   2  -3   -0.39    2.03
   8   2  -3    0.16    1.78
  -6  -2   3    6.06    2.18
  -6  -2   3   11.38    2.25
  -6  -2   3   13.52    2.51
   6  -2  -3   11.16    2.33
   6  -2  -3   11.28    1.66
   6  -2  -3   10.36    2.11
  -6   2   3    8.07    2.10
  -6   2   3   12.13    2.36
  -6   2   3    7.85    2.33
   6   2  -3    7.23    2.62
   6   2  -3    6.30    2.22
   6   2  -3    9.08    2.11
  -6   2   3   11.92    1.73
   4  -2  -3    7.62    2.21
  -4  -2   3    8.53    2.65
  -4  -2   3    9.15    2.19
   4  -2  -3    8.63    2.14
  -4  -2   3    6.37    2.10
  -4   2   3   11.48    1.60
  -4   2   3    8.10    2.48
  -4   2   3    8.21    2.10
  -4   2   3    5.19    2.02
   4   2  -3    8.51    2.09
   4   2  -3    9.92    2.47
  -2  -2   3    1.69    1.93
   2  -2  -3   -0.17    1.66
  -2  -2   3   -0.04    1.95
   2  -2  -3    0.51    1.84
  -2   2   3    0.69    1.83
   2   2  -3   -0.27    2.44
  -2   2   3   -0.93    2.08
   2   2  -3   -1.14    1.77
   0  -2   3   23.33    3.12
   0  -2   3   19.63    2.73
   0  -2  -3   18.88    2.93
   0  -2  -3   14.28    2.78
   0   2  -3   24.59    3.34
   0   2   3   25.10    2.96
   0   2  -3   20.27    2.78
   0   2   3   21.36    3.17
  -2  -2  -3    4.28    2.23
  -2  -2  -3    5.98    2.11
   2  -2   3    4.72    1.76
   2  -2   3    7.75    2.43
   2   2   3    2.22    2.01
  -2   2  -3    2.80    1.68
   2   2   3    2.71    1.89
   2   2   3   10.16    2.55
  -2   2  -3    7.63    2.58
  -4  -2  -3    2.69    1.85
   4  -2   3    1.24    1.77
  -4  -2  -3    2.87    2.11
   4  -2   3   -0.35    1.45
   4  -2   3    0.31    1.59
  -4   2  -3    3.42    1.94
   4   2   3   -0.66    1.83
   4   2   3    1.93    1.91
  -4   2  -3    0.75    1.54
   6  -2   3   34.00    3.60
   6  -2   3   38.12    3.84
   6  -2   3   29.05    3.86
  -6  -2  -3   35.97    4.36
  -6  -2  -3   26.70    3.89
  -6  -2  -3   39.94    4.35
   6   2   3   34.00    4.04
   6   2   3   36.37    3.92
  -6   2  -3   29.71    4.09
  -6   2  -3   28.54    3.49
   6   2   3   32.70    3.50
  -8  -2  -3    3.89    2.53
   8  -2   3    1.22    1.89
  -8  -2  -3    2.15    2.21
  -8  -2  -3    5.35    2.40
   8  -2   3    4.25    1.49
   8  -2   3    3.68    1.89
   8  -2   3    2.29    1.81
   8   2   3    2.26    1.48
  -8   2  -3    0.15    2.14
   8   2   3    6.07    2.19
   8   2   3    3.18    2.12
 -10  -2  -3    1.27    2.40
  10  -2   3    0.56    2.02
  10  -2   3    4.11    1.46
  10  -2   3    2.86    1.94
  10  -2   3    4.40    2.09
 -10  -2  -3    2.21    2.54
 -10   2  -3    0.90    2.31
 -10   2  -3    3.49    2.02
  10   2   3   -0.10    1.50
  10   2   3   -1.37    1.97
  10   2   3    2.39    2.07
 -12  -2  -3   12.64    2.91
  12  -2   3   15.09    2.72
 -12  -2  -3   12.71    3.13
  12  -2   3   12.27    2.56
  12  -2   3   15.84    2.10
 -12  -2  -3   14.60    2.12
  12  -2   3    9.65    2.47
 -12   2  -3   11.97    2.80
  12   2   3   13.13    2.19
  12   2   3   18.05    2.84
 -12   2  -3   16.02    3.17
  12   2   3    9.25    2.64
  14  -2   3    6.33    2.09
 -14  -2  -3    4.09    2.79
  14  -2   3    4.25    1.59
 -14  -2  -3    2.20    1.56
  14  -2   3    4.31    2.24
 -14  -2  -3    1.15    2.49
  14   2   3    4.05    2.34
  14   2   3    4.77    2.10
 -14   2  -3    4.43    2.21
  14   2   3    5.14    1.67
 -14   2  -3    6.43    2.54
  14   2   3    4.30    2.34
  16  -2   3    4.09    1.68
 -16  -2  -3    2.88    1.71
 -16  -2  -3    4.75    3.02
  16  -2   3    7.60    2.48
 -16  -2  -3    4.55    2.67
  16  -2   3    7.21    2.17
 -16   2  -3    1.89    2.61
  16   2   3    1.96    2.46
 -16   2  -3    2.35    2.59
  16   2   3    3.34    2.12
  16   2   3    2.73    2.33
  16   2   3    4.36    1.81
  18  -2   3    4.21    2.46
  18  -2   3    1.17    2.14
 -18  -2  -3    1.57    1.73
 -18  -2  -3    3.18    2.87
 -18   2  -3    0.61    2.57
  18   2   3    2.93    2.51
  18   2   3    1.74    2.26
  18   2   3    2.33    1.82
  20  -2   3   -2.64    2.44
 -20  -2  -3    6.84    3.82
 -20  -2  -3    3.19    1.90
  20  -2   3   -1.97    2.25
 -20  -2  -3   -0.58    2.43
 -20   2  -3   -2.17    2.54
  20   2   3    1.06    2.95
  20   2   3    2.90    1.96
  20   2   3   -1.30    2.28
 -22  -2  -3    1.58    4.01
  22  -2   3    5.88    2.66
 -22  -2  -3    3.71    2.67
 -22  -2  -3    4.46    2.15
  22   2   3    7.87    3.23
  22   2   3    6.34    2.26
  22   2   3    3.26    2.52
 -22   2  -3    4.27    3.07
 -24  -2  -3    8.12    2.79
  24  -2   3    7.34    2.95
 -24  -2  -3    8.22    2.51
 -24  -2  -3    2.26    4.73
  24   2   3    4.95    2.57
  24   2   3    8.88    2.95
  24   2   3    7.76    3.69
 -24   2  -3   13.06    3.65
 -26  -2  -3   -0.71    4.54
 -26  -2  -3   -4.48    2.68
  26  -2   3    0.06    2.92
  26   2   3    0.06    2.48
 -26   2  -3    3.05    3.55
  26   2   3    5.04    3.88
  26   2   3   -0.51    2.63
 -28  -2  -3   -0.49    2.86
 -28  -2  -3    2.01    4.90
  28  -2   3   -1.18    3.19
 -28   2  -3    2.32    3.69
  28   2   3    2.54    2.75
  28   2   3    0.37    2.83
  28   2   3    7.54    4.06
  30  -2   3    1.24    3.30
 -30  -2  -3   -5.08    2.83
 -30  -2  -3    0.92    5.15
 -30   2  -3   -2.07    4.00
  30   2   3   -2.57    3.34
  30   2   3   -1.27    4.41
  30   2   3    2.11    3.32
 -32  -2  -3   -3.88    5.22
 -32  -2  -3    2.10    3.13
  32  -2   3   -2.33    3.56
  32   2   3   -0.73    3.40
  32   2   3    2.24    4.49
 -32   2  -3    3.68    4.33
  32   2   3    0.83    3.89
  31  -3  -3   -4.48    2.83
  31  -3  -3    4.64    3.57
 -31  -3   3    1.95    3.64
 -31  -3   3   -6.49    5.19
  31   3  -3    2.51    3.23
  31   3  -3   -0.13    3.16
 -31   3   3    2.13    4.22
  31   3  -3   -3.23    4.23
  29  -3  -3    1.99    3.07
  29  -3  -3   -2.96    2.63
 -29  -3   3   -3.77    4.89
 -29  -3   3   -0.09    3.52
  29   3  -3    6.51    3.05
 -29   3   3   -3.58    3.72
  29   3  -3   -2.77    2.84
  27  -3  -3    3.73    2.62
  27  -3  -3    4.73    2.98
 -27  -3   3    2.60    4.81
 -27  -3   3   -0.70    3.31
  27   3  -3    3.18    3.05
 -27   3   3   -2.10    3.41
  27   3  -3    1.00    2.74
  25  -3  -3   -0.06    2.66
 -25  -3   3    5.76    3.55
  25  -3  -3    2.29    2.34
 -25  -3   3   -2.54    4.35
  25   3  -3   -1.11    2.56
  25   3  -3    4.87    2.98
 -25   3   3   -1.54    3.19
 -23  -3   3    0.30    3.33
 -23  -3   3    6.97    4.32
  23  -3  -3    1.93    2.58
  23  -3  -3    5.47    2.40
 -23   3   3   -3.43    3.16
  23   3  -3   -0.18    2.71
  23   3  -3    3.04    2.32
  21  -3  -3    2.31    2.18
 -21  -3   3    0.54    3.01
 -21  -3   3    5.56    3.85
  21  -3  -3   -1.45    2.32
  21   3  -3    3.01    2.74
 -21   3   3   -0.88    2.90
  21   3  -3    0.30    2.28
  19  -3  -3   13.39    2.90
  19  -3  -3   16.48    2.84
 -19  -3   3   18.76    4.18
 -19  -3   3   12.41    3.48
  19   3  -3   13.76    3.11
 -19   3   3   18.87    3.64
  19   3  -3   19.14    3.15
  17  -3  -3    7.59    2.43
 -17  -3   3   10.00    3.29
  17  -3  -3    8.22    3.34
  17  -3  -3    8.14    2.54
  17  -3  -3    6.08    2.15
 -17  -3   3    6.83    3.22
 -17   3   3    3.87    2.84
  17   3  -3    7.10    2.51
  17   3  -3   13.48    2.77
 -15  -3   3    3.68    2.85
  15  -3  -3    6.61    2.01
  15  -3  -3    3.74    2.24
 -15  -3   3    1.63    2.81
  15  -3  -3    3.04    2.09
 -15  -3   3    7.35    2.91
  15   3  -3    4.66    2.20
  15   3  -3    5.70    2.50
 -15   3   3    3.80    3.26
 -15   3   3    1.06    2.72
 -13  -3   3    5.66    2.86
  13  -3  -3    9.03    2.39
  13  -3  -3   12.19    2.55
 -13  -3   3    9.62    2.93
  13  -3  -3   12.07    2.19
 -13  -3   3    7.14    2.94
  13   3  -3   10.36    2.81
  13   3  -3    6.74    2.46
 -13   3   3    8.27    2.94
  13   3  -3    9.71    2.36
 -13   3   3    8.52    2.71
 -11  -3   3   17.61    3.43
  11  -3  -3   21.15    3.02
  11  -3  -3   16.95    2.65
  11  -3  -3   17.00    3.03
 -11  -3   3   16.92    3.47
 -11  -3   3   21.04    3.42
  11   3  -3   21.30    3.28
 -11   3   3   18.17    3.41
 -11   3   3   24.21    3.54
  11   3  -3   13.36    2.84
  11   3  -3   19.52    3.06
  -9  -3   3   24.80    3.60
   9  -3  -3   19.69    3.20
  -9  -3   3   22.01    3.53
   9  -3  -3   21.45    2.79
  -9  -3   3   22.71    3.75
   9  -3  -3   21.86    3.21
  -9   3   3   22.97    3.48
   9   3  -3   19.38    3.28
   9   3  -3   21.44    3.26
   9   3  -3   23.14    3.32
  -9   3   3   20.28    3.52
   7  -3  -3    7.84    2.55
   7  -3  -3    8.92    2.38
  -7  -3   3    7.98    2.67
  -7  -3   3   12.32    2.87
  -7  -3   3   13.33    2.62
   7   3  -3   12.99    2.63
  -7   3   3   11.00    2.63
  -7   3   3   10.33    2.38
   7   3  -3   10.54    2.56
   7   3  -3    8.74    2.95
  -7   3   3    1.66    2.63
   5  -3  -3    1.94    1.93
  -5  -3   3    2.67    2.05
   5  -3  -3    1.31    2.22
  -5  -3   3    1.80    2.05
  -5  -3   3    2.69    2.51
  -5   3   3   -0.34    1.88
   5   3  -3    3.57    2.17
  -5   3   3    0.52    2.26
   5   3  -3    3.84    2.76
   3  -3  -3   -0.39    1.98
   3  -3  -3    0.76    2.21
  -3  -3   3   -0.09    2.12
  -3  -3   3    0.21    2.29
  -3   3   3    0.81    2.62
   3   3  -3    0.65    2.25
  -3   3   3    2.67    2.01
   3   3  -3   -1.92    2.09
  -1  -3   3    1.73    1.92
   1  -3  -3    6.83    2.52
   1  -3  -3    2.14    2.23
  -1  -3   3    2.64    2.42
  -1   3   3    1.91    2.51
   1   3  -3    2.59    2.43
  -1   3   3    7.66    2.22
   1   3  -3    2.22    2.08
  -1  -3  -3   17.37    3.01
   1  -3   3   11.07    2.55
  -1  -3  -3   13.97    2.97
   1  -3   3   16.96    3.05
   1   3   3   18.65    2.90
  -1   3  -3   15.52    2.70
   1   3   3   17.61    3.46
  -1   3  -3   14.00    3.20
   3  -3   3   23.54    3.35
  -3  -3  -3   13.82    3.18
  -3  -3  -3   21.44    3.41
   3  -3   3   16.14    2.78
   3   3   3   16.69    3.43
  -3   3  -3   16.64    2.81
   3   3   3   15.66    3.02
   3   3   3   17.40    2.97
  -3   3  -3   20.02    3.19
   5  -3   3   -2.94    2.12
  -5  -3  -3   -3.06    2.08
  -5  -3  -3   -2.08    2.36
   5  -3   3    4.62    1.90
  -5   3  -3    1.82    2.52
  -5   3  -3    2.70    1.80
   5   3   3    0.13    2.11
   5   3   3    1.18    2.15
  -7  -3  -3   -0.52    2.50
  -7  -3  -3    0.93    2.39
   7  -3   3    0.39    1.88
   7  -3   3   -1.16    2.19
   7  -3   3   -0.50    1.74
  -7  -3  -3    0.33    2.28
  -7   3  -3   -1.53    1.64
   7   3   3    1.07    2.25
   7   3   3   -1.58    2.07
  -7   3  -3    1.98    2.75
   7   3   3    2.15    1.61
   9  -3   3   -0.41    1.56
  -9  -3  -3   -2.39    2.33
   9  -3   3   -3.69    1.91
  -9  -3  -3   -0.30    2.26
  -9  -3  -3    2.11    2.67
   9  -3   3    0.13    1.97
  -9   3  -3   -2.73    2.46
   9   3   3   -3.18    2.18
   9   3   3   -0.97    2.13
   9   3   3   -1.08    1.41
 -11  -3  -3    8.23    2.99
  11  -3   3    1.63    1.75
 -11  -3  -3    1.35    2.69
 -11  -3  -3    1.49    2.69
  11  -3   3    5.37    2.31
  11  -3   3    6.47    2.29
  11  -3   3    2.72    2.14
  11   3   3    4.05    2.36
 -11   3  -3    4.62    2.77
  11   3   3    3.50    2.41
  11   3   3    4.50    1.70
 -11   3  -3    4.85    2.64
 -13  -3  -3   -0.98    2.83
 -13  -3  -3    3.96    2.60
  13  -3   3   -0.06    2.07
  13  -3   3   -1.06    2.23
  13  -3   3    2.08    1.76
 -13  -3  -3   -0.26    2.83
  13  -3   3    2.55    2.27
  13   3   3   -0.22    1.52
 -13   3  -3   -0.41    2.80
  13   3   3    0.23    2.42
 -13   3  -3   -2.27    2.41
  13   3   3   -3.18    2.30
 -15  -3  -3    5.87    2.95
  15  -3   3    2.49    1.89
  15  -3   3    3.54    2.54
 -15  -3  -3    7.79    3.17
  15  -3   3    2.82    2.33
  15  -3   3    3.63    2.33
  15   3   3    4.19    1.83
  15   3   3    6.85    2.70
 -15   3  -3    4.00    2.83
  17  -3   3    5.36    2.04
 -17  -3  -3    8.68    3.62
  17  -3   3    5.82    2.42
  17  -3   3    5.59    2.81
 -17  -3  -3    5.47    3.25
  17   3   3    3.60    1.89
 -17   3  -3    0.92    2.74
  17   3   3    3.95    2.62
  19  -3   3    4.70    2.52
 -19  -3  -3    0.29    3.54
 -19  -3  -3    1.95    3.57
  19  -3   3   -0.79    4.57
  19  -3   3    1.06    2.07
  19   3   3    0.12    2.65
 -19   3  -3    3.50    2.97
  19   3   3    1.71    1.85
  21  -3   3    5.20    2.63
  21  -3   3    3.76    2.31
 -21  -3  -3   -2.70    3.66
  21   3   3   -3.61    2.74
 -21   3  -3    5.51    3.24
  21   3   3   -1.56    1.96
 -23  -3  -3    0.31    4.31
  23  -3   3    2.35    2.71
 -23  -3  -3    1.14    3.25
 -23  -3  -3    2.39    2.26
  23  -3   3   -2.57    2.48
 -23   3  -3   -4.51    3.08
  23   3   3    0.84    3.04
  23   3   3    0.67    2.26
 -25  -3  -3    4.86    3.51
 -25  -3  -3    0.86    2.45
  25  -3   3   -0.45    2.64
 -25  -3  -3    3.95    5.04
  25  -3   3    3.10    2.96
  25   3   3    0.96    2.50
  25   3   3   -1.47    3.55
  25   3   3    3.03    3.25
 -25   3  -3   -1.27    3.53
  27  -3   3   -3.81    2.66
 -27  -3  -3    1.12    5.03
 -27  -3  -3    1.03    3.56
  27  -3   3   -2.90    2.89
  27   3   3   -0.48    2.58
 -27   3  -3   -0.48    3.86
  27   3   3    1.97    3.91
  27   3   3   -4.52    3.10
 -29  -3  -3   -1.89    3.32
  29  -3   3    0.83    3.16
 -29  -3  -3   -4.24    5.50
  29   3   3   -2.45    4.67
 -29   3  -3    2.60    4.22
  29   3   3   -6.01    2.59
  29   3   3   -2.57    3.36
 -31  -3  -3    4.76    3.76
 -31  -3  -3    4.33    6.28
  31  -3   3   -1.43    3.38
  31   3   3   -1.95    2.93
  31   3   3    7.19    4.82
 -31   3  -3   -5.50    4.30
  31   3   3   -1.52    3.46
 -28  -4   3    6.22    5.58
  28  -4  -3    1.82    3.63
  28  -4  -3    2.10    2.92
 -28  -4   3    1.87    4.30
  28   4  -3    4.09    3.82
 -28   4   3    3.34    4.54
  28   4  -3    3.73    3.22
  26  -4  -3    0.72    3.33
  26  -4  -3   -1.16    2.63
 -26  -4   3   -3.06    4.03
 -26  -4   3    4.02    5.35
  26   4  -3   -4.41    2.66
  26   4  -3   -1.21    3.42
 -26   4   3   -8.77    4.03
 -24  -4   3   -1.32    4.49
  24  -4  -3    0.09    3.04
  24  -4  -3    0.00    2.53
 -24  -4   3    0.42    3.81
  24   4  -3    1.07    3.47
 -24   4   3    7.44    4.20
  24   4  -3    0.22    2.56
  22  -4  -3    0.31    2.88
  22  -4  -3   -1.95    2.45
 -22  -4   3    2.97    4.29
 -22  -4   3   -2.88    3.61
 -22   4   3    1.18    3.76
  22   4  -3    2.07    2.61
  22   4  -3   -2.98    3.03
 -20  -4   3   -2.59    3.55
  20  -4  -3   -1.01    2.45
  20  -4  -3    3.87    2.94
 -20  -4   3   -1.16    3.43
  20   4  -3    1.48    2.52
  20   4  -3    3.75    3.01
 -20   4   3   -1.29    3.50
 -18  -4   3    0.03    3.42
  18  -4  -3   -0.53    2.32
 -18  -4   3    0.40    3.39
  18  -4  -3   -1.68    2.72
  18   4  -3    0.89    2.30
 -18   4   3    4.51    3.36
  18   4  -3    1.42    2.99
 -16  -4   3    0.00    3.23
  16  -4  -3    1.72    2.71
  16  -4  -3    1.75    2.19
 -16  -4   3   -0.24    3.24
 -16   4   3    2.43    3.39
  16   4  -3   -2.74    2.76
  16   4  -3   -0.11    2.26
 -14  -4   3   10.79    3.59
 -14  -4   3   10.65    3.87
  14  -4  -3    8.29    2.76
  14  -4  -3   11.49    2.48
  14   4  -3    9.10    3.04
 -14   4   3   10.77    3.49
  14   4  -3    5.99    2.58
 -12  -4   3    4.95    2.99
 -12  -4   3    3.67    2.92
  12  -4  -3    6.58    2.56
  12   4  -3    2.65    2.60
  12   4  -3    3.43    2.24
 -12   4   3    5.92    3.08
  10  -4  -3    0.00    2.28
 -10  -4   3    1.03    2.51
 -10  -4   3    0.55    2.71
  10  -4  -3   -1.92    2.37
 -10   4   3    2.47    2.35
 -10   4   3    3.31    4.42
 -10   4   3    1.56    2.98
  10   4  -3    4.72    2.56
  10   4  -3    1.76    2.16
  -8  -4   3    3.73    2.52
   8  -4  -3    1.21    2.24
   8  -4  -3   -0.35    2.46
  -8  -4   3    4.42    2.87
  -8   4   3    4.84    2.69
   8   4  -3    1.61    3.21
   8   4  -3    5.12    2.58
  -8   4   3    1.25    2.32
  -8   4   3    7.08    2.75
  -6  -4   3   13.46    2.76
   6  -4  -3    9.90    2.92
   6  -4  -3    4.83    2.52
  -6  -4   3    5.97    2.69
   6   4  -3   10.02    3.32
  -6   4   3    2.28    2.48
  -6   4   3    5.58    2.84
   6   4  -3    8.87    2.81
   6   4  -3   10.05    2.79
  -6   4   3   13.94    2.85
  -4  -4   3    2.74    2.60
   4  -4  -3    8.30    3.01
   4  -4  -3    3.98    2.55
   4   4  -3    8.40    2.71
  -4   4   3    4.46    3.04
  -4   4   3    4.30    2.47
   4   4  -3   10.82    3.24
   2  -4  -3    3.06    2.73
  -2  -4   3   -1.69    2.96
  -2  -4   3    1.12    2.38
   2  -4  -3   -1.44    2.44
  -2   4   3   -4.70    2.12
  -2   4   3    4.22    2.95
   2   4  -3   -0.83    2.34
   2   4  -3    1.10    2.86
   0  -4   3    1.94    2.78
   0  -4  -3    6.23    2.74
   0  -4  -3    7.84    2.75
   0  -4   3    5.35    2.33
   0   4  -3    6.33    2.62
   0   4  -3    6.59    3.26
   0   4   3    5.42    2.58
   0   4   3    5.99    3.17
  -2  -4  -3    3.34    2.52
   2  -4   3    4.64    2.26
   2  -4   3    7.14    3.01
  -2  -4  -3    0.51    2.46
  -2   4  -3    3.63    3.07
  -2   4  -3   -1.71    2.25
   2   4   3    5.85    2.51
   2   4   3    4.53    2.65
   2   4   3    4.50    3.02
   4  -4   3    5.14    2.37
  -4  -4  -3    3.91    2.42
   4  -4   3    5.30    4.34
   4   4   3    0.98    2.56
  -4   4  -3    1.74    2.83
   4   4   3   -0.56    2.88
  -4   4  -3    2.90    2.22
   6  -4   3    2.08    2.22
  -6  -4  -3    4.79    2.81
  -6   4  -3    0.71    2.06
  -6   4  -3   -0.72    2.82
   6   4   3    0.62    2.54
   8  -4   3    1.18    2.17
  -8  -4  -3    1.89    2.66
  -8  -4  -3   -2.42    2.35
  -8   4  -3    2.63    2.10
   8   4   3    0.07    1.73
   8   4   3   -3.10    2.38
  -8   4  -3    1.58    2.93
 -10  -4  -3    7.06    3.21
  10  -4   3    9.60    2.58
 -10  -4  -3   11.19    3.51
  10   4   3    9.82    2.90
  10   4   3    7.24    2.15
 -10   4  -3    9.15    2.34
 -10   4  -3    1.81    3.07
 -12  -4  -3   16.95    4.03
 -12  -4  -3   19.99    4.05
  12  -4   3   18.80    3.37
  12  -4   3   23.38    3.16
  12   4   3   17.56    2.83
 -12   4  -3   15.41    3.99
  12   4   3    6.80    3.30
  14  -4   3    0.83    2.62
  14  -4   3    4.98    2.33
 -14  -4  -3    2.84    3.31
  14  -4   3    2.90    3.03
 -14  -4  -3    6.64    3.56
 -14   4  -3    3.54    3.24
  14   4   3    2.47    1.94
  14   4   3    3.61    3.07
 -16  -4  -3   -1.26    3.41
  16  -4   3   -1.53    2.16
  16  -4   3   -5.89    2.84
  16  -4   3    1.78    2.77
 -16  -4  -3   -7.06    3.31
 -16   4  -3    1.27    3.24
  16   4   3    0.57    1.92
  16   4   3    1.71    3.08
  18  -4   3    4.81    2.45
  18  -4   3    1.75    2.92
 -18  -4  -3   10.45    4.26
 -18  -4  -3    1.75    3.77
  18   4   3    0.73    2.07
  18   4   3   -1.29    2.98
 -18   4  -3   -1.51    3.32
  20  -4   3   -1.34    2.51
  20  -4   3   -3.31    2.80
 -20  -4  -3   -1.59    3.94
 -20  -4  -3    3.83    4.24
 -20   4  -3   -8.03    3.45
  20   4   3    0.08    1.97
  20   4   3    2.11    3.17
  22  -4   3    2.03    2.88
 -22  -4  -3   -5.05    4.15
  22  -4   3    1.51    2.81
 -22  -4  -3    1.06    4.55
 -22   4  -3   -0.52    3.84
  22   4   3   -1.92    2.19
  22   4   3    5.33    3.40
  24  -4   3    3.63    3.19
 -24  -4  -3    5.30    3.91
 -24  -4  -3    3.23    4.87
  24  -4   3    0.36    3.16
  24   4   3    1.20    3.58
 -24   4  -3    3.87    4.14
  24   4   3    0.39    2.38
 -26  -4  -3   -3.08    3.93
 -26  -4  -3   -7.72    4.81
  26  -4   3    3.09    3.17
 -26   4  -3    2.96    4.41
  26   4   3   -3.03    2.43
  26   4   3   -2.14    3.63
 -28  -4  -3    8.80    6.12
  28  -4   3    0.60    3.25
 -28  -4  -3    0.33    4.23
  28   4   3   -0.87    3.99
  28   4   3   -0.53    4.46
 -28   4  -3    6.36    5.01
 -25  -5   3   -3.71    4.80
  25  -5  -3   -0.11    3.03
  25  -5  -3    0.43    3.97
 -25  -5   3    2.19    4.39
  25   5  -3   -4.33    3.70
  25   5  -3    0.86    3.05
 -25   5   3   -4.18    4.97
  23  -5  -3    3.95    3.15
 -23  -5   3    9.32    5.02
 -23  -5   3   -1.28    4.00
  23  -5  -3    0.20    4.03
 -23   5   3   -4.28    4.48
  23   5  -3   -0.48    2.86
  23   5  -3   -1.26    3.86
  21  -5  -3   -2.80    3.37
 -21  -5   3   -5.14    3.80
 -21  -5   3    2.52    4.18
 -21  -5   3    1.85    4.85
 -21   5   3    3.09    4.39
  21   5  -3   -0.10    2.70
  21   5  -3    2.02    3.64
 -19  -5   3   -0.89    4.26
  19  -5  -3   -0.79    3.05
 -19  -5   3   -0.89    4.03
 -19   5   3   -5.82    4.04
  19   5  -3    4.86    3.62
  19   5  -3    2.88    2.73
  17  -5  -3    9.43    3.38
 -17  -5   3    0.40    4.16
 -17  -5   3    4.11    4.01
 -17   5   3    6.69    4.00
  17   5  -3   -0.31    3.32
  17   5  -3    0.12    2.54
 -15  -5   3   -4.78    3.50
  15  -5  -3   -1.99    2.98
 -15  -5   3   -2.86    3.64
  15   5  -3    3.33    2.59
  15   5  -3   -2.94    3.25
 -15   5   3   -0.26    3.73
 -13  -5   3    0.62    3.78
  13  -5  -3    7.28    2.97
 -13  -5   3    4.27    3.45
  13   5  -3   -2.56    2.95
 -13   5   3    1.61    3.78
  13   5  -3   -1.30    2.34
  11  -5  -3    0.12    2.88
 -11  -5   3    2.73    3.32
 -11  -5   3    0.45    3.50
  11   5  -3   -3.15    2.25
  11   5  -3    1.50    3.07
 -11   5   3   -1.48    3.45
   9  -5  -3   11.81    3.42
  -9  -5   3   10.94    3.44
  -9  -5   3   11.21    3.72
   9   5  -3   15.93    3.03
   9   5  -3    9.43    3.52
  -9   5   3    7.84    3.77
  -7  -5   3    9.31    3.67
   7  -5  -3    7.93    3.42
  -7  -5   3   11.59    3.30
   7   5  -3    6.65    3.26
  -7   5   3    9.80    3.90
   7   5  -3   11.72    4.09
   5  -5  -3    4.25    3.21
  -5  -5   3    7.53    3.06
  -5  -5   3    4.33    3.33
   5   5  -3   12.98    3.38
   5   5  -3    8.23    3.93
  -5   5   3   14.12    4.01
  -3  -5   3    8.80    3.40
   3  -5  -3    5.68    3.20
  -3   5   3    5.54    3.73
   3   5  -3   11.82    4.17
  -1  -5   3   34.51    4.83
   1  -5  -3   23.61    4.25
  -1   5   3   28.09    5.16
   1   5  -3   27.65    5.12
  -1  -5  -3   13.77    3.44
   1  -5   3   12.14    3.42
  -1   5  -3   17.72    4.28
   1   5   3   15.48    3.48
   1   5   3    6.24    3.90
   3  -5   3    5.70    2.88
  -3  -5  -3    1.05    2.91
  -3   5  -3    1.56    3.45
   3   5   3    6.08    3.17
   3   5   3    9.28    3.88
  -5  -5  -3    4.19    3.30
   5  -5   3   -2.20    2.68
   5   5   3    0.06    2.95
  -5   5  -3   -3.29    3.01
  -7  -5  -3   -1.67    3.03
   7  -5   3    4.49    2.82
  -7  -5  -3    0.68    3.17
  -7   5  -3    2.14    3.39
   7   5   3    1.18    2.96
   9  -5   3    5.47    2.85
  -9  -5  -3    0.17    3.17
  -9  -5  -3    5.51    3.24
  -9   5  -3    3.24    3.83
   9   5   3    0.33    2.08
   9   5   3   -0.12    3.14
  11  -5   3    1.25    2.79
 -11  -5  -3    0.13    3.54
 -11  -5  -3    1.30    3.45
  11   5   3    2.47    2.12
  11   5   3    5.92    3.17
 -11   5  -3    0.34    3.67
 -13  -5  -3    3.85    3.61
 -13  -5  -3   -0.18    3.75
  13  -5   3   -3.61    2.69
  13   5   3   -0.64    3.18
  13   5   3    0.99    2.19
 -13   5  -3    0.72    3.81
 -15  -5  -3    1.39    3.76
 -15  -5  -3   -2.64    3.92
  15  -5   3    3.57    3.01
 -15   5  -3   -2.50    4.00
  15   5   3    5.56    3.54
  15   5   3    3.53    2.26
  17  -5   3   -0.07    3.09
 -17  -5  -3    9.77    4.33
 -17  -5  -3   -3.29    4.15
 -17   5  -3    5.52    4.23
  17   5   3   -0.60    2.31
  17   5   3    0.25    3.47
 -19  -5  -3   -0.30    4.48
 -19  -5  -3   -3.71    4.41
  19  -5   3    1.77    3.30
  19  -5   3    0.77    3.23
 -19   5  -3   -1.64    4.40
  19   5   3   -0.28    2.24
  19   5   3   -1.69    3.59
 -21  -5  -3    1.45    4.71
 -21  -5  -3   -0.82    4.91
  21  -5   3   -0.77    3.26
  21  -5   3   -1.31    3.22
  21   5   3    0.65    3.78
 -21   5  -3   -7.36    4.17
  21   5   3   -2.27    3.62
 -23  -5  -3    4.49    5.00
  23  -5   3    1.38    3.42
 -23  -5  -3   -4.40    5.02
  23   5   3    7.24    4.01
 -23   5  -3   -1.78    4.63
 -18  -6   3    4.80    5.23
 -18  -6   3   10.50    4.73
  18  -6  -3   -5.21    4.01
  18   6  -3    3.09    3.88
  18   6  -3    2.86    3.11
 -18   6   3    5.85    5.30
 -16  -6   3    1.14    4.51
 -16  -6   3    7.40    4.66
  16  -6  -3    4.56    4.17
  16   6  -3   -1.63    2.85
  16   6  -3    3.79    3.81
 -16   6   3   -5.42    4.53
 -14  -6   3   -8.85    4.32
 -14  -6   3   -6.76    3.70
  14  -6  -3   -2.43    3.86
 -14   6   3   -4.50    4.32
  14   6  -3    0.97    2.81
  14   6  -3    0.27    3.56
 -12  -6   3   -3.98    4.18
 -12  -6   3    7.82    3.85
  12  -6  -3   -0.46    3.49
 -12   6   3   -0.01    4.53
  12   6  -3    0.01    2.72
  12   6  -3   -4.28    3.52
 -10  -6   3    3.34    3.75
 -10  -6   3    2.75    4.17
  10  -6  -3    0.00    3.60
 -10   6   3   -3.58    4.33
  10   6  -3   -1.18    2.69
  10   6  -3    4.25    3.70
  -8  -6   3   -0.09    3.39
  -8  -6   3   -1.77    3.91
   8  -6  -3   -0.33    3.45
   8   6  -3   -2.12    3.53
  -8   6   3   -2.23    4.15
  -6  -6   3    0.06    3.36
   6  -6  -3    3.27    3.70
  -6  -6   3   -4.22    3.71
   6   6  -3    0.38    3.54
  -6   6   3   -3.23    4.14
   6   6  -3   -2.41    4.14
   4  -6  -3   -2.34    3.34
  -4  -6   3   -0.31    3.84
  -4  -6   3    3.10    3.23
   4   6  -3    4.14    3.67
   4   6  -3   -1.93    4.11
  -4   6   3   -2.19    4.12
   2  -6  -3    2.55    3.58
  -2  -6   3   -4.74    3.44
  -2   6   3   -3.44    4.15
   2   6  -3    3.27    3.58
   2   6  -3   -4.24    4.01
  -2   6   3    0.58    3.49
   0  -6  -3    3.42    3.51
   0  -6   3    2.25    3.79
   0   6   3    5.72    4.44
   0   6  -3    5.47    4.36
   0   6   3    1.40    3.65
  -2  -6  -3   16.01    4.60
   2  -6   3   28.49    5.11
   2   6   3   13.62    4.35
  -2   6  -3   22.48    5.38
   2   6   3   20.75    5.20
  -4  -6  -3    1.72    3.98
   4  -6   3    2.34    3.61
  -4   6  -3    1.12    4.25
   4   6   3    5.94    3.67
  -6  -6  -3    0.43    3.65
  -6  -6  -3    3.60    4.15
   6  -6   3   -1.31    3.28
   6   6   3   -3.68    3.54
  -6   6  -3    0.39    4.19
   8  -6   3    2.04    3.49
  -8  -6  -3   -2.20    3.70
  -8  -6  -3   -2.52    4.04
  -8   6  -3    5.66    4.37
   8   6   3    2.76    3.56
   8   6   3   -0.72    2.29
 -10  -6  -3   -5.40    4.17
 -10  -6  -3   -5.01    3.65
  10  -6   3    1.70    3.56
  10   6   3    0.03    2.37
  10   6   3   -2.06    3.40
 -10   6  -3    0.79    4.49
  12  -6   3    5.51    3.79
 -12  -6  -3    3.29    4.56
 -12  -6  -3    5.13    4.37
  12   6   3    4.99    4.14
  12   6   3   -2.26    2.50
 -12   6  -3    3.03    4.38
 -14  -6  -3   -0.19    4.77
 -14  -6  -3    7.09    4.74
  14  -6   3    1.31    3.79
  14   6   3    4.80    4.02
 -14   6  -3   -1.04    4.72
 -16  -6  -3   -6.18    4.79
 -16  -6  -3    3.28    4.46
  16  -6   3    1.80    3.79
 -16   6  -3   -1.96    4.90
  16   6   3    3.86    4.08
  36   0  -4    6.52    5.08
  36   0  -4    0.91    4.53
  34   0  -4   -2.41    4.36
  34   0  -4    3.62    4.21
 -34   0   4    8.34    5.77
 -34   0   4    1.11    2.84
  32   0  -4    9.28    4.00
 -32   0   4   -1.02    4.87
  32   0  -4    1.93    4.03
 -32   0   4    0.96    2.63
 -30   0   4   -6.62    4.66
  30   0  -4    5.63    3.93
 -30   0   4   -1.62    2.41
  30   0  -4    3.41    3.83
 -28   0   4   10.67    2.52
  28   0  -4    1.85    3.60
  28   0  -4    0.04    3.42
 -28   0   4    1.93    4.39
 -26   0   4    4.80    3.86
  26   0  -4   -0.16    3.02
  26   0  -4   -0.67    2.89
 -26   0   4   -0.09    2.17
  24   0  -4    6.37    3.02
 -24   0   4    1.67    2.11
 -24   0   4    1.77    3.35
  24   0  -4    1.81    2.67
  22   0  -4   31.29    4.49
 -22   0   4   38.74    3.91
 -22   0   4   32.62    4.38
 -22   0   4   23.60    4.57
  22   0  -4   27.56    4.24
  20   0  -4  123.04   12.70
 -20   0   4  127.52   12.63
 -20   0   4  125.72   12.91
 -20   0   4  130.71   12.20
  20   0  -4  129.18   12.54
  20   0  -4  134.84   12.67
 -18   0   4    4.26    2.76
 -18   0   4    0.21    1.77
 -18   0   4    0.03    2.12
  18   0  -4    4.05    2.26
  18   0  -4    4.94    2.72
  18   0  -4    2.07    2.29
 -16   0   4   48.37    4.39
 -16   0   4   42.46    4.62
  16   0  -4   44.86    4.94
 -16   0   4   34.00    4.92
  16   0  -4   26.83    4.39
  16   0  -4   39.57    4.50
 -14   0   4   -1.23    1.97
 -14   0   4    1.67    1.60
 -14   0   4   -0.27    2.78
  14   0  -4   -1.04    2.22
  14   0  -4   -0.24    2.12
 -12   0   4    0.43    1.92
  12   0  -4    0.43    2.12
 -12   0   4    4.66    1.68
  12   0  -4    0.09    1.93
 -12   0   4    4.58    2.51
 -10   0   4    5.13    2.44
 -10   0   4    5.05    1.18
  10   0  -4    2.40    2.06
  10   0  -4    2.40    1.95
 -10   0   4    1.20    1.56
 -10   0   4    3.07    1.81
  -8   0   4    4.97    1.53
   8   0  -4    5.71    1.35
  -8   0   4    0.71    2.02
  -8   0   4    3.21    1.00
   8   0  -4    1.09    1.76
   8   0  -4    4.32    1.77
  -8   0   4    3.25    1.66
  -6   0   4   93.83    8.62
   6   0  -4   93.36    8.64
   6   0  -4   96.13    8.63
  -6   0   4   94.16    8.50
  -6   0   4   77.62    8.61
  -4   0   4    0.49    0.83
  -4   0   4    0.45    0.76
   4   0  -4    1.63    0.78
   4   0  -4    1.44    0.95
   4   0  -4   -0.16    0.85
  -2   0   4    0.41    0.45
  -2   0   4   -0.28    0.49
   2   0  -4   -0.85    0.51
   2   0  -4   -0.40    0.55
   2   0  -4   -0.14    0.34
  -2   0   4   -0.15    0.22
   0   0  -4    0.00    0.45
   0   0  -4    0.01    0.44
   0   0   4   -0.50    0.33
   0   0   4    0.20    0.33
   0   0   4    0.29    0.37
   0   0  -4   -0.43    0.43
  -2   0  -4    0.11    0.66
   2   0   4   -0.08    0.64
  -2   0  -4    0.18    0.48
   2   0   4   -0.44    0.37
   2   0   4    0.45    0.64
   2   0   4   -0.88    0.38
  -2   0  -4   -0.91    0.69
  -2   0  -4   -0.23    0.85
  -2   0  -4   -1.38    0.48
   2   0   4    0.35    0.63
   4   0   4  117.53   10.72
  -4   0  -4  108.12   10.73
   4   0   4  113.61   10.71
  -4   0  -4  113.32   10.74
  -4   0  -4  112.52   10.78
  -4   0  -4  127.65   10.65
   6   0   4  207.22   18.80
   6   0   4  212.89   18.69
   6   0   4  200.87   18.76
  -6   0  -4  212.54   18.79
  -6   0  -4  195.33   18.84
   6   0   4  200.94   18.77
   6   0   4  201.77   18.82
   8   0   4   41.73    4.38
   8   0   4   34.63    4.26
   8   0   4   36.98    4.30
  -8   0  -4   41.47    3.91
  -8   0  -4   42.60    4.57
  -8   0  -4   40.65    4.64
   8   0   4   45.88    4.34
   8   0   4   43.64    4.64
 -10   0  -4   16.81    3.30
  10   0   4   15.47    2.84
  10   0   4   18.41    2.47
 -10   0  -4   16.29    2.59
  10   0   4   15.66    2.73
  10   0   4   22.00    3.16
 -10   0  -4   20.63    2.07
  10   0   4   23.40    2.78
 -12   0  -4   44.33    4.53
  12   0   4   44.03    5.12
  12   0   4   46.53    4.98
  12   0   4   45.73    5.10
 -12   0  -4   47.59    5.04
  12   0   4   46.65    5.15
 -12   0  -4   46.93    5.56
  12   0   4   54.56    5.48
  14   0   4   33.27    4.43
 -14   0  -4   44.17    5.14
 -14   0  -4   41.20    4.37
  14   0   4   25.45    4.08
 -14   0  -4   38.58    3.77
  14   0   4   39.15    4.64
  14   0   4   38.10    4.10
  14   0   4   38.73    4.41
  16   0   4  193.66   18.18
  16   0   4  194.91   18.22
 -16   0  -4  201.03   18.31
  16   0   4  194.31   18.35
 -16   0  -4  192.87   17.85
  16   0   4  186.44   18.35
 -16   0  -4  194.34   18.57
  16   0   4  204.00   18.43
 -18   0  -4   11.49    1.76
  18   0   4   10.22    2.86
  18   0   4   10.43    2.95
 -18   0  -4   10.74    3.56
  18   0   4   11.70    2.36
  18   0   4    8.10    2.73
 -18   0  -4   11.01    2.60
  20   0   4    6.22    2.72
  20   0   4    3.86    2.10
  20   0   4    3.18    2.57
 -20   0  -4    6.34    3.41
 -20   0  -4    2.02    2.18
  20   0   4    7.93    2.96
 -20   0  -4    1.21    1.32
 -22   0  -4   15.81    2.12
  22   0   4   11.50    3.38
 -22   0  -4    7.99    4.04
  22   0   4   13.84    2.83
  22   0   4   14.93    3.33
 -22   0  -4   15.32    3.06
 -24   0  -4   10.66    4.07
 -24   0  -4    5.79    1.69
  24   0   4    2.16    3.18
  24   0   4    2.85    2.59
  24   0   4    5.86    3.14
  26   0   4   -2.85    3.12
 -26   0  -4   -1.06    4.16
  26   0   4    3.60    3.37
 -26   0  -4    0.62    1.54
  26   0   4   -3.53    2.61
  28   0   4    2.48    3.44
 -28   0  -4    5.13    4.08
  28   0   4    3.46    3.65
 -28   0  -4    1.76    1.73
 -30   0  -4    5.01    4.90
  30   0   4    0.29    3.83
  30   0   4    0.55    4.05
  32   0   4    2.32    4.32
  32   0   4    1.10    3.98
 -32   0  -4   -0.22    4.63
 -34   0  -4   -3.38    5.67
  34   0   4    6.42    4.62
 -35  -1   4    2.47    5.52
  35  -1  -4    2.20    4.93
 -35  -1   4   -3.99    3.08
  35  -1  -4   -5.41    3.90
  35   1  -4  -10.91    4.35
 -35   1   4   10.46    4.51
  35   1  -4    1.87    4.41
  33  -1  -4    2.09    4.52
 -33  -1   4    3.33    3.07
  33  -1  -4    4.15    3.81
 -33  -1   4   -6.02    4.39
 -33   1   4   -2.74    3.87
  33   1  -4   -2.22    4.12
  33   1  -4   -0.24    3.59
 -31  -1   4   -6.68    2.79
  31  -1  -4    0.90    3.52
 -31  -1   4    1.55    4.60
  31  -1  -4   -4.63    4.21
 -31   1   4   -0.39    3.54
 -31   1   4    1.52    2.32
  31   1  -4   -2.28    3.92
  31   1  -4    0.97    3.25
  29  -1  -4    6.67    4.19
  29  -1  -4   -1.31    3.14
 -29  -1   4    2.53    4.04
 -29  -1   4    2.53    2.93
 -29   1   4    5.87    3.31
  29   1  -4   -0.61    3.79
 -29   1   4    2.12    2.10
  29   1  -4   -1.17    3.05
 -27  -1   4   -1.50    3.43
 -27  -1   4    1.14    2.76
  27  -1  -4   -0.08    3.62
  27  -1  -4    2.53    3.07
  27   1  -4   -2.22    2.73
 -27   1   4   -1.65    2.79
  27   1  -4   11.86    3.67
 -27   1   4   -0.70    1.97
  25  -1  -4    0.34    2.66
 -25  -1   4    4.27    2.59
  25  -1  -4    0.57    3.27
 -25  -1   4    2.42    3.94
 -25   1   4    2.53    2.72
 -25   1   4    2.28    1.91
  25   1  -4    1.47    2.60
  25   1  -4    0.23    3.15
 -23  -1   4   -0.61    2.26
 -23  -1   4    1.74    2.22
 -23  -1   4    3.59    3.56
  23  -1  -4    2.22    2.46
  23  -1  -4   -1.79    3.19
  23   1  -4    1.20    2.40
 -23   1   4    2.51    1.81
 -23   1   4    4.50    2.50
  23   1  -4    2.65    2.83
  23   1  -4    0.21    2.37
  23   1  -4    0.14    1.93
 -21  -1   4   -0.81    3.44
  21  -1  -4    0.40    2.17
  21  -1  -4    3.47    2.74
 -21  -1   4    2.93    2.16
  21  -1  -4    0.30    2.89
 -21  -1   4    2.09    2.20
  21   1  -4    3.02    2.24
 -21   1   4    2.55    2.25
 -21   1   4    2.69    1.79
  21   1  -4    1.26    3.13
  21   1  -4    3.30    1.88
  21   1  -4    4.11    2.42
 -21   1   4   11.09    2.83
 -19  -1   4    0.96    2.03
  19  -1  -4    1.50    2.42
 -19  -1   4    2.45    2.88
  19  -1  -4   -1.21    1.96
 -19  -1   4    4.33    2.02
  19  -1  -4    1.47    2.79
  19   1  -4    1.45    2.06
 -19   1   4   -0.38    1.67
  19   1  -4    1.05    2.40
  19   1  -4    2.35    1.70
 -19   1   4    4.18    2.39
  19   1  -4    1.24    2.15
 -19   1   4    0.55    2.03
  17  -1  -4    3.29    2.41
 -17  -1   4    2.59    1.92
  17  -1  -4    4.29    2.68
  17  -1  -4    4.68    1.93
 -17  -1   4    3.45    1.97
 -17  -1   4    2.81    2.86
 -17   1   4    0.39    1.85
  17   1  -4    2.81    2.19
 -17   1   4    3.74    2.27
 -17   1   4    3.83    1.73
  17   1  -4    1.93    2.00
  17   1  -4    2.03    1.58
  17   1  -4    3.40    2.48
  15  -1  -4    3.63    1.75
 -15  -1   4    1.56    1.87
 -15  -1   4    3.30    2.71
  15  -1  -4   -0.81    2.52
 -15  -1   4    3.50    1.95
  15  -1  -4    6.76    2.51
  15   1  -4    3.91    2.30
  15   1  -4    4.21    1.95
  15   1  -4    2.19    2.05
 -15   1   4    3.07    2.26
  15   1  -4    3.87    1.62
 -15   1   4    2.13    1.77
 -15   1   4    1.75    1.68
 -13  -1   4   33.13    4.34
  13  -1  -4   27.13    4.01
 -13  -1   4   25.99    3.52
  13  -1  -4   28.35    3.94
  13  -1  -4   30.13    3.40
 -13  -1   4   30.29    3.68
  13   1  -4   25.21    3.84
 -13   1   4   25.54    3.73
 -13   1   4   32.71    3.55
 -13   1   4   32.17    3.43
  13   1  -4   32.75    3.34
  13   1  -4   30.16    3.77
  13   1  -4   30.11    3.67
 -11  -1   4    7.73    1.50
 -11  -1   4    4.83    2.75
 -11  -1   4    5.15    1.88
  11  -1  -4    3.51    2.39
 -11  -1   4    4.21    1.89
  11  -1  -4    3.57    2.33
  11  -1  -4    3.23    1.47
 -11   1   4    1.48    1.63
 -11   1   4    4.31    1.66
  11   1  -4    3.30    2.01
  11   1  -4    2.37    1.85
  11   1  -4    6.89    2.31
 -11   1   4    3.83    2.00
  11   1  -4    3.24    1.39
   9  -1  -4    0.37    2.03
   9  -1  -4   -0.78    1.25
  -9  -1   4    2.12    1.35
  -9  -1   4   -0.47    1.88
  -9  -1   4    1.54    1.61
  -9  -1   4   -3.95    2.17
   9  -1  -4    3.23    1.23
  -9   1   4   -0.34    1.15
  -9   1   4    2.72    1.54
   9   1  -4   -1.23    1.66
  -9   1   4    2.25    1.81
   9   1  -4    1.71    1.63
   9   1  -4   -1.22    1.81
  -9   1   4    2.50    1.53
   9   1  -4    0.64    1.20
   7  -1  -4   80.97    7.63
  -7  -1   4   80.92    7.83
  -7  -1   4   77.84    7.79
   7  -1  -4   80.78    7.47
  -7  -1   4   82.64    7.78
   7  -1  -4   80.46    8.04
  -7  -1   4   74.15    7.79
  -7  -1   4   76.59    7.51
   7  -1  -4   79.13    7.74
  -7   1   4   81.74    7.85
  -7   1   4   77.22    7.62
   7   1  -4   79.86    7.87
   7   1  -4   77.09    7.97
  -7   1   4   82.93    7.47
   7   1  -4   80.14    7.80
   7   1  -4   86.53    7.54
  -7   1   4   77.56    7.68
   5  -1  -4   39.99    4.36
  -5  -1   4   39.80    4.13
   5  -1  -4   42.09    4.09
   5  -1  -4   41.38    4.13
   5  -1  -4   38.83    3.76
  -5  -1   4   38.26    4.14
  -5  -1   4   36.10    4.09
   5  -1  -4   44.36    4.18
   5   1  -4   37.24    3.97
   5   1  -4   40.63    4.39
  -5   1   4   39.33    3.72
  -5   1   4   39.25    4.04
  -5   1   4   38.95    4.29
   5   1  -4   33.23    4.01
   5   1  -4   35.33    3.99
   5   1  -4   41.83    4.42
  -3  -1   4   14.21    2.32
   3  -1  -4   18.08    2.36
  -3  -1   4   13.88    2.40
   3  -1  -4   21.56    2.42
   3  -1  -4   19.31    2.30
   3   1  -4   16.95    2.52
   3   1  -4   23.91    2.25
  -3   1   4   19.84    2.43
   3   1  -4   20.49    2.37
   1  -1  -4    3.21    1.35
  -1  -1   4    3.22    1.36
   1  -1  -4    8.22    1.49
  -1   1   4    5.71    1.37
  -1   1   4    5.29    1.28
  -1   1   4   -0.36    1.31
   1   1  -4    6.00    1.54
   1   1  -4    5.61    1.30
  -1  -1  -4   54.93    5.30
   1  -1   4   50.73    5.24
   1  -1   4   53.04    5.36
  -1  -1  -4   54.81    5.46
  -1  -1  -4   53.80    5.39
   1   1   4   58.27    5.29
  -1   1  -4   55.40    5.15
   1   1   4   49.16    5.32
  -1   1  -4   41.41    5.15
  -1   1  -4   58.72    5.44
   3  -1   4  236.27   21.59
   3  -1   4  237.42   21.68
   3  -1   4  240.53   21.75
  -3  -1  -4  248.69   21.78
   3   1   4  239.46   21.69
  -3   1  -4  241.92   21.67
  -3   1  -4  246.44   21.56
   3   1   4  206.48   21.50
   3   1   4  247.38   21.76
   5  -1   4    1.49    0.83
   5  -1   4    0.94    1.41
  -5  -1  -4    2.27    0.96
   5  -1   4    0.34    1.51
  -5  -1  -4    3.77    1.58
  -5  -1  -4   -0.63    1.86
   5  -1   4    3.99    1.63
   5   1   4    1.99    1.56
   5   1   4    2.60    0.92
  -5   1  -4    0.68    1.89
   5   1   4    1.96    1.64
  -7  -1  -4    2.88    1.79
  -7  -1  -4    1.51    1.17
   7  -1   4   -0.79    1.63
  -7  -1  -4    2.15    2.18
   7  -1   4   -1.07    1.67
   7   1   4    0.99    1.23
  -7   1  -4   -1.07    1.76
   7   1   4    1.34    1.62
   7   1   4    0.07    1.55
  -7   1  -4   -0.36    1.92
   7   1   4   -1.20    1.81
  -7   1  -4    0.57    1.94
  -9  -1  -4   58.19    6.67
  -9  -1  -4   58.45    6.05
  -9  -1  -4   68.68    6.60
   9  -1   4   63.15    6.32
   9  -1   4   60.27    6.36
   9  -1   4   60.93    5.74
  -9   1  -4   65.35    6.75
  -9   1  -4   59.95    6.48
  -9   1  -4   60.90    6.46
   9   1   4   59.69    6.51
   9   1   4   58.51    6.52
   9   1   4   66.29    6.16
   9   1   4   60.98    6.33
 -11  -1  -4   82.46    8.03
 -11  -1  -4   80.14    8.53
  11  -1   4   84.49    7.66
  11  -1   4   84.97    8.32
  11  -1   4   82.83    8.27
 -11  -1  -4   86.11    8.51
  11   1   4   82.16    8.36
 -11   1  -4   76.01    8.42
  11   1   4   85.00    8.20
  11   1   4   77.99    8.30
 -11   1  -4   89.93    8.48
  11   1   4   84.73    8.41
  11   1   4   81.12    8.09
 -11   1  -4   81.79    8.41
  13  -1   4   12.11    1.36
 -13  -1  -4    7.20    1.95
  13  -1   4    6.88    2.26
  13  -1   4   11.45    2.67
 -13  -1  -4    7.67    2.95
 -13  -1  -4   10.57    2.54
 -13   1  -4    7.70    2.59
 -13   1  -4   10.84    2.85
  13   1   4   12.84    2.66
  13   1   4    7.75    1.96
  13   1   4    9.83    2.27
  13   1   4   11.70    2.42
  13   1   4   11.50    2.51
 -13   1  -4   11.90    2.62
  15  -1   4   23.69    3.32
 -15  -1  -4   18.76    2.61
 -15  -1  -4   17.08    2.65
  15  -1   4   21.52    2.01
 -15  -1  -4   15.43    3.64
  15  -1   4   15.33    2.85
 -15   1  -4   19.07    3.09
 -15   1  -4   14.45    3.36
  15   1   4   17.40    2.97
 -15   1  -4   17.69    3.13
  15   1   4   16.61    2.83
  15   1   4   15.65    2.71
  15   1   4   15.11    3.19
  15   1   4   17.97    3.32
 -17  -1  -4   -0.39    2.97
 -17  -1  -4   -1.46    1.74
  17  -1   4   -3.21    2.11
 -17  -1  -4   -0.45    1.68
  17  -1   4    2.67    2.41
  17  -1   4    0.27    0.92
 -17   1  -4    1.96    2.87
  17   1   4   -0.93    2.35
  17   1   4   -0.39    2.07
 -17   1  -4   -0.17    2.25
  17   1   4    3.61    2.53
  17   1   4    0.64    1.90
  17   1   4    1.27    1.96
 -17   1  -4    1.83    2.10
  19  -1   4   18.96    3.40
 -19  -1  -4   11.48    3.94
  19  -1   4   15.78    3.16
 -19  -1  -4   11.71    2.56
 -19  -1  -4   16.30    2.38
 -19   1  -4   13.59    3.09
  19   1   4   14.36    3.09
  19   1   4   11.92    3.24
  19   1   4    7.85    2.55
 -19   1  -4   11.00    2.74
  19   1   4    8.49    2.76
  19   1   4   18.96    2.73
 -19   1  -4   17.63    3.82
 -21  -1  -4    6.00    3.68
  21  -1   4    5.53    2.04
  21  -1   4    2.36    2.63
 -21  -1  -4    2.87    2.08
 -21  -1  -4    2.04    1.92
 -21   1  -4    6.95    2.44
 -21   1  -4    7.80    3.64
  21   1   4    7.46    3.21
  21   1   4    6.43    2.32
  21   1   4    1.28    2.50
  21   1   4    7.29    2.45
 -23  -1  -4   -1.55    2.00
  23  -1   4    3.55    2.99
 -23  -1  -4    2.29    3.74
 -23  -1  -4   -2.39    2.12
  23  -1   4    2.07    2.18
  23   1   4   -5.75    2.52
  23   1   4    2.82    3.19
  23   1   4    2.52    2.47
 -23   1  -4   -7.17    3.41
  23   1   4    1.05    2.52
 -23   1  -4   -0.55    2.56
  25  -1   4    4.21    2.47
 -25  -1  -4    1.39    2.25
 -25  -1  -4    5.46    4.20
  25  -1   4    7.84    3.34
 -25   1  -4    9.53    4.44
  25   1   4    4.13    2.69
  25   1   4   10.69    3.74
  25   1   4    2.21    2.99
 -25   1  -4    2.26    2.95
 -27  -1  -4    5.94    4.84
 -27  -1  -4    3.28    2.38
  27  -1   4    0.94    3.36
  27  -1   4   -2.84    2.49
  27   1   4    0.68    3.06
  27   1   4   -2.76    2.71
 -27   1  -4   -1.38    3.20
 -27   1  -4   -3.76    4.44
  27   1   4   -1.73    3.61
  29  -1   4    1.32    3.65
 -29  -1  -4    3.59    2.52
 -29  -1  -4   -4.84    4.32
 -29   1  -4   -1.39    3.47
 -29   1  -4    5.89    5.14
  29   1   4   -4.81    3.24
  29   1   4    4.90    4.16
 -31  -1  -4   -4.67    4.98
  31  -1   4   -1.40    3.94
  31   1   4   -2.87    4.13
 -31   1  -4    0.08    5.10
 -31   1  -4    2.23    3.83
  31   1   4    2.58    3.65
 -33  -1  -4   -3.86    5.09
  33  -1   4   -7.74    3.93
  33   1   4    5.98    4.60
 -33   1  -4   -1.66    4.01
  33   1   4   -4.88    3.83
 -34  -2   4    1.36    5.05
  34  -2  -4   -2.89    3.34
 -34  -2   4    1.29    3.81
  34   2  -4   -0.79    3.28
  34   2  -4    2.47    4.76
 -34   2   4   -3.11    4.28
 -32  -2   4    0.24    3.33
 -32  -2   4   -4.44    4.83
  32  -2  -4   -6.03    2.96
  32   2  -4   11.05    4.73
  32   2  -4    3.06    3.21
 -32   2   4   -2.25    3.74
  30  -2  -4   -2.15    2.80
 -30  -2   4    7.38    4.71
 -30  -2   4    4.24    3.34
  30  -2  -4    8.28    4.78
  30   2  -4    2.53    4.14
  30   2  -4   -3.34    2.78
 -30   2   4    0.22    3.61
  30   2  -4    0.70    2.74
  28  -2  -4    4.54    4.16
 -28  -2   4    1.77    4.59
 -28  -2   4    0.31    2.87
  28  -2  -4    2.70    2.75
  28   2  -4    0.82    3.64
  28   2  -4    6.27    2.56
  28   2  -4    0.85    2.89
 -28   2   4    0.99    3.31
  26  -2  -4    3.20    2.58
 -26  -2   4    3.72    4.42
 -26  -2   4    8.63    3.02
  26  -2  -4    4.31    4.14
  26   2  -4    8.18    2.56
 -26   2   4    2.79    3.23
  26   2  -4    8.30    3.02
  24  -2  -4    8.16    3.81
 -24  -2   4    0.59    3.78
  24  -2  -4   -0.83    2.26
 -24  -2   4    0.93    2.66
 -24   2   4    1.03    2.89
  24   2  -4   -1.91    2.52
  24   2  -4   -0.28    2.10
 -22  -2   4    7.46    3.97
  22  -2  -4    0.42    2.02
 -22  -2   4   -0.33    2.47
 -22  -2   4   -0.09    2.04
  22  -2  -4    0.25    3.25
  22   2  -4    1.05    2.35
 -22   2   4    0.12    2.47
  22   2  -4   -1.28    1.97
 -20  -2   4    5.44    2.18
 -20  -2   4   -0.69    2.41
 -20  -2   4    0.71    3.30
  20  -2  -4    1.32    3.14
  20  -2  -4    7.32    3.43
  20  -2  -4    4.47    1.98
  20   2  -4    2.59    2.41
 -20   2   4    1.92    2.32
  20   2  -4    2.90    1.96
 -18  -2   4    0.33    3.17
  18  -2  -4    1.76    1.69
  18  -2  -4    1.49    2.74
 -18  -2   4    3.38    2.48
  18  -2  -4    0.86    3.00
 -18  -2   4   -0.38    1.90
  18   2  -4   -0.45    2.12
  18   2  -4    4.14    2.48
 -18   2   4    3.52    2.56
 -18   2   4   -2.92    2.07
  18   2  -4    2.03    2.33
  18   2  -4    3.05    1.88
 -16  -2   4    3.66    2.31
 -16  -2   4   -0.95    2.85
  16  -2  -4    0.63    1.60
  16  -2  -4    4.44    2.77
  16  -2  -4    1.73    2.76
 -16  -2   4    0.88    2.46
 -16  -2   4    2.05    1.94
  16   2  -4    1.41    1.76
 -16   2   4    2.03    2.29
  16   2  -4    2.29    2.27
 -16   2   4    3.81    2.11
  16   2  -4    0.36    2.08
  16   2  -4    1.46    2.30
  14  -2  -4    2.18    2.89
 -14  -2   4    8.84    2.59
 -14  -2   4    7.33    2.86
  14  -2  -4    4.51    1.88
  14  -2  -4    6.74    2.58
  14  -2  -4    7.32    1.77
 -14  -2   4    8.33    2.41
  14  -2  -4    6.29    2.09
 -14  -2   4    7.80    2.14
  14   2  -4    6.75    2.20
 -14   2   4    4.63    2.22
 -14   2   4    4.90    2.53
  14   2  -4   13.22    2.66
  14   2  -4    7.38    2.27
  14   2  -4    8.02    2.06
  12  -2  -4   98.75    9.48
 -12  -2   4   98.38    9.71
  12  -2  -4  100.19    9.69
 -12  -2   4  102.10   10.03
 -12  -2   4   99.39   10.26
 -12  -2   4   90.77    9.99
  12  -2  -4   96.53    9.82
  12  -2  -4   97.25   10.34
  12   2  -4  107.73    9.67
  12   2  -4  101.97   10.14
 -12   2   4  107.79    9.89
  12   2  -4   93.83    9.85
 -12   2   4  102.16   10.02
  12   2  -4  102.13    9.94
 -10  -2   4   61.83    6.52
  10  -2  -4   60.42    6.25
  10  -2  -4   58.44    5.95
 -10  -2   4   64.38    6.63
  10  -2  -4   61.29    6.46
 -10  -2   4   61.90    6.84
 -10   2   4   54.97    6.19
  10   2  -4   59.74    6.23
 -10   2   4   61.16    6.74
  10   2  -4   58.59    6.73
  10   2  -4   54.51    6.40
  10   2  -4   64.95    6.49
  -8  -2   4    0.27    2.20
   8  -2  -4    1.28    1.76
  -8  -2   4   -3.78    1.89
   8  -2  -4    1.40    1.77
  -8  -2   4    2.01    2.30
   8  -2  -4    0.31    1.25
  -8   2   4    0.11    2.11
  -8   2   4   -1.42    1.89
   8   2  -4   -0.44    1.67
   8   2  -4    2.48    2.05
   8   2  -4   -0.04    1.95
  -8   2   4    2.65    1.33
   8   2  -4    3.32    1.97
   6  -2  -4    4.17    1.90
   6  -2  -4    4.72    1.33
  -6  -2   4    4.00    2.31
  -6  -2   4    4.33    1.88
  -6  -2   4    5.99    2.11
   6  -2  -4    7.99    2.07
  -6   2   4    7.89    1.41
  -6   2   4    3.72    2.02
  -6   2   4    5.67    2.02
   6   2  -4    4.77    2.08
  -6   2   4    3.01    1.94
   6   2  -4    7.16    2.65
   6   2  -4    2.54    1.80
  -4  -2   4   -1.12    2.05
  -4  -2   4   -1.26    1.93
   4  -2  -4    1.52    1.85
  -4  -2   4    2.07    1.56
   4  -2  -4    0.52    1.67
  -4   2   4    0.05    1.79
  -4   2   4    1.45    1.73
  -4   2   4    0.43    1.88
  -4   2   4    2.96    1.24
   4   2  -4    2.60    2.18
   4   2  -4    4.18    1.94
  -2  -2   4   12.18    2.20
   2  -2  -4   12.49    2.35
  -2  -2   4   15.82    2.79
   2  -2  -4   13.46    2.41
   2   2  -4    7.51    2.47
  -2   2   4   13.84    2.76
   2   2  -4   17.03    2.42
  -2   2   4   11.93    2.36
   0  -2  -4    3.08    2.05
   0  -2   4   -0.63    1.95
   0  -2  -4    2.68    2.03
   0  -2   4    2.99    1.58
   0   2  -4    0.43    1.69
   0   2  -4    3.65    2.08
   0   2   4    1.65    1.87
   0   2   4   -1.75    2.12
  -2  -2  -4   25.09    3.57
   2  -2   4   28.52    3.20
  -2  -2  -4   26.97    3.58
   2  -2   4   29.63    3.51
  -2   2  -4   23.56    3.14
   2   2   4   30.09    3.54
   2   2   4   25.79    3.40
   2   2   4   24.12    3.66
  -2   2  -4   32.50    3.82
   4  -2   4    0.79    1.93
   4  -2   4    3.13    1.62
   4  -2   4    0.54    1.80
  -4  -2  -4    1.13    2.12
  -4  -2  -4    2.65    2.18
   4   2   4    1.96    1.89
   4   2   4    3.61    1.87
  -4   2  -4    3.50    2.12
  -4   2  -4    1.20    1.45
   6  -2   4    2.17    1.44
   6  -2   4    4.01    1.94
  -6  -2  -4    1.62    1.91
   6  -2   4    0.65    1.82
  -6  -2  -4   -0.77    2.07
  -6  -2  -4    2.12    2.42
   6   2   4    1.20    1.22
  -6   2  -4    1.36    1.39
   6   2   4    2.26    2.09
   6   2   4    6.80    2.11
  -6   2  -4    3.33    2.19
   8  -2   4    5.84    2.09
   8  -2   4    8.55    1.62
  -8  -2  -4    3.01    2.72
   8  -2   4    3.79    2.02
  -8  -2  -4    5.97    2.31
   8  -2   4    8.32    2.11
  -8   2  -4    7.00    2.60
   8   2   4    9.04    1.63
   8   2   4    5.14    2.20
   8   2   4    4.87    2.18
 -10  -2  -4    8.83    2.63
 -10  -2  -4   11.01    3.14
  10  -2   4   11.32    2.46
  10  -2   4   12.67    2.45
  10  -2   4   11.99    1.91
  10  -2   4    8.56    2.26
 -10   2  -4   13.02    2.76
  10   2   4    9.98    1.98
  10   2   4   18.86    2.87
 -10   2  -4   11.19    2.85
  10   2   4   17.91    2.70
  12  -2   4    5.44    2.10
 -12  -2  -4    5.92    2.92
  12  -2   4    6.08    2.13
  12  -2   4    2.30    2.14
  12  -2   4    3.24    1.52
 -12  -2  -4    6.16    2.58
 -12  -2  -4    5.20    1.60
  12   2   4    5.21    2.14
  12   2   4    5.81    1.60
 -12   2  -4    5.94    2.34
  12   2   4    4.24    2.20
 -12   2  -4    3.64    2.57
 -14  -2  -4    4.89    2.94
 -14  -2  -4   -1.94    1.43
 -14  -2  -4   -0.25    2.59
  14  -2   4   -0.04    1.42
  14  -2   4    2.82    2.22
  14  -2   4    0.22    1.94
 -14   2  -4    0.69    2.35
  14   2   4   -0.19    2.38
  14   2   4   -0.79    1.51
  14   2   4   -2.06    2.05
  14   2   4    4.86    2.14
 -14   2  -4    0.74    2.45
 -16  -2  -4    2.45    2.86
  16  -2   4    1.53    2.13
 -16  -2  -4   -0.05    2.68
  16  -2   4   -1.31    1.54
  16  -2   4   -1.73    2.14
 -16  -2  -4   -0.01    1.51
  16   2   4   -0.83    2.41
  16   2   4    2.04    2.45
 -16   2  -4   -1.47    2.67
  16   2   4   -0.73    2.05
  16   2   4    1.78    1.71
 -16   2  -4   -2.37    2.39
 -18  -2  -4    2.60    3.01
  18  -2   4   -1.60    2.06
 -18  -2  -4    0.14    2.79
 -18  -2  -4    0.97    1.73
  18  -2   4    2.35    2.43
  18   2   4   -1.27    2.16
  18   2   4   -0.55    2.52
 -18   2  -4    0.38    2.59
  18   2   4   -3.35    1.66
  18   2   4    1.36    2.64
 -20  -2  -4    1.09    1.81
 -20  -2  -4    1.47    2.38
  20  -2   4    3.45    2.73
 -20  -2  -4   -1.81    3.15
  20  -2   4   -1.72    2.34
 -20   2  -4   -0.46    2.79
  20   2   4    2.05    2.52
  20   2   4    2.81    2.90
  20   2   4    2.69    1.94
  22  -2   4    4.69    2.77
 -22  -2  -4    3.76    2.61
 -22  -2  -4   -0.94    3.83
 -22  -2  -4    3.03    2.04
 -22   2  -4   -0.21    2.97
  22   2   4    0.33    2.09
  22   2   4    3.60    3.43
  22   2   4    2.21    2.51
 -24  -2  -4   -0.82    2.11
  24  -2   4   -0.47    2.90
 -24  -2  -4    0.79    2.58
 -24  -2  -4    3.73    4.12
  24   2   4   -1.65    3.42
 -24   2  -4    1.45    3.16
  24   2   4   -3.91    2.22
  24   2   4    1.59    2.62
 -26  -2  -4    2.01    2.76
  26  -2   4    0.32    2.96
 -26  -2  -4    5.98    4.95
  26   2   4   -0.34    2.71
  26   2   4    1.33    2.49
  26   2   4    2.19    3.74
 -26   2  -4    2.05    3.46
  28  -2   4    4.62    3.33
 -28  -2  -4    0.79    2.70
 -28  -2  -4   -5.41    4.87
  28   2   4    0.55    3.28
 -28   2  -4   -1.01    3.66
  28   2   4    3.25    3.06
  28   2   4   -2.69    3.95
  30  -2   4   -0.60    3.50
 -30  -2  -4   -6.14    2.85
 -30  -2  -4    8.21    5.56
 -30   2  -4    0.92    4.16
  30   2   4    0.90    3.46
  30   2   4    6.95    4.46
  30   2   4    0.42    3.16
 -32  -2  -4   -5.32    5.35
  32  -2   4    7.13    3.98
 -32  -2  -4   -1.70    3.16
  32   2   4    9.26    3.70
  32   2   4    0.68    4.52
  32   2   4    1.35    3.87
 -32   2  -4    0.01    4.33
 -31  -3   4    0.76    3.66
  31  -3  -4    5.16    3.51
  31  -3  -4    3.40    2.91
 -31  -3   4    4.88    5.37
  31   3  -4   -0.25    3.14
  31   3  -4   -0.69    4.41
 -31   3   4    7.12    4.48
  31   3  -4   -2.51    3.04
  29  -3  -4    0.25    2.73
 -29  -3   4    5.87    5.28
  29  -3  -4   -1.06    3.03
 -29  -3   4   -2.17    3.52
  29   3  -4   -4.08    2.84
 -29   3   4   -2.51    3.76
  29   3  -4    0.17    2.86
  27  -3  -4    1.41    2.49
  27  -3  -4    2.85    2.92
 -27  -3   4   -5.18    3.32
 -27  -3   4    4.12    4.95
  27   3  -4   -2.50    2.80
 -27   3   4    0.51    3.54
  27   3  -4    1.21    2.76
  25  -3  -4    2.37    2.74
 -25  -3   4    2.05    3.21
 -25  -3   4    9.58    4.64
  25  -3  -4    4.36    2.38
  25   3  -4    0.56    2.74
 -25   3   4    3.14    3.49
  25   3  -4    0.86    2.59
  23  -3  -4    9.90    2.89
 -23  -3   4    7.64    4.38
  23  -3  -4    6.62    2.42
 -23  -3   4    3.88    3.41
 -23   3   4   11.12    3.58
  23   3  -4    7.43    2.71
  23   3  -4   10.42    2.94
 -21  -3   4    2.04    3.18
  21  -3  -4    1.30    2.09
 -21  -3   4    4.38    3.75
  21  -3  -4   -1.66    2.23
  21   3  -4    2.88    2.63
 -21   3   4    1.71    2.99
  21   3  -4   -4.79    2.08
  19  -3  -4    3.24    2.31
 -19  -3   4    3.37    3.05
 -19  -3   4   10.44    3.65
  19  -3  -4    6.82    2.17
  19   3  -4    6.29    2.49
  19   3  -4    9.34    2.66
 -19   3   4    4.47    3.11
  17  -3  -4   13.03    2.95
 -17  -3   4   14.28    3.63
  17  -3  -4   17.63    2.70
  17  -3  -4   15.44    3.03
 -17  -3   4   16.22    3.42
  17  -3  -4   21.25    3.91
  17   3  -4   21.99    3.71
  17   3  -4   17.97    3.13
 -17   3   4   21.92    3.56
  17   3  -4   12.53    2.94
  15  -3  -4   32.91    3.46
 -15  -3   4   23.34    4.21
  15  -3  -4   27.57    3.73
 -15  -3   4   22.24    4.12
 -15  -3   4   33.34    4.45
  15  -3  -4   26.00    3.76
 -15   3   4   29.33    4.09
  15   3  -4   22.23    3.66
 -15   3   4   26.36    4.18
  15   3  -4   28.16    3.79
  13  -3  -4   12.03    2.63
 -13  -3   4   14.88    3.31
 -13  -3   4    7.77    2.98
 -13  -3   4   13.59    2.95
  13  -3  -4   11.71    2.58
  13  -3  -4   11.97    2.16
  13   3  -4   12.85    2.60
  13   3  -4    8.68    2.57
 -13   3   4    5.41    2.80
 -13   3   4    7.40    2.86
  13   3  -4    8.06    2.68
  11  -3  -4    5.14    1.68
 -11  -3   4    2.23    2.64
 -11  -3   4    5.34    2.53
 -11  -3   4    1.15    2.42
  11  -3  -4    1.16    2.02
  11  -3  -4    2.97    2.00
 -11   3   4    1.47    2.31
 -11   3   4    6.19    2.54
  11   3  -4    2.92    2.21
  11   3  -4    1.00    1.91
  11   3  -4    4.55    2.43
   9  -3  -4   -0.49    1.90
  -9  -3   4   -1.12    2.39
  -9  -3   4   -2.53    2.08
   9  -3  -4    1.29    1.99
  -9  -3   4   -0.13    2.34
  -9   3   4   -0.12    2.38
   9   3  -4    4.64    2.11
   9   3  -4    0.03    2.05
   9   3  -4    1.68    2.15
  -9   3   4    1.17    2.31
   7  -3  -4    1.60    2.01
   7  -3  -4    7.30    2.33
  -7  -3   4    5.10    2.49
  -7  -3   4   -0.41    1.96
  -7  -3   4    5.09    2.67
  -7   3   4    3.09    2.27
  -7   3   4    2.31    2.10
  -7   3   4    2.62    2.62
   7   3  -4    1.96    2.09
   7   3  -4    2.89    2.11
   7   3  -4    0.40    2.50
   5  -3  -4    2.17    2.29
  -5  -3   4   -0.92    2.45
   5  -3  -4    1.85    2.04
  -5  -3   4    3.86    2.31
  -5  -3   4    5.34    2.11
   5   3  -4    1.87    2.61
  -5   3   4    6.03    2.24
  -5   3   4    3.26    2.04
  -5   3   4    2.67    2.39
   5   3  -4    7.93    2.35
  -3  -3   4   29.67    3.86
   3  -3  -4   29.24    3.88
  -3  -3   4   33.79    4.32
   3  -3  -4   22.61    3.80
   3   3  -4   29.66    3.88
  -3   3   4   29.44    4.36
  -3   3   4   33.12    4.02
   3   3  -4   31.80    4.21
  -1  -3   4    2.36    2.14
  -1  -3   4    5.69    2.37
   1  -3  -4    1.85    2.30
   1  -3  -4    0.96    2.38
  -1   3   4   -1.12    2.56
   1   3  -4   -0.42    2.20
   1   3  -4    1.32    2.06
  -1   3   4    4.69    2.22
   1  -3   4    2.04    1.88
  -1  -3  -4   -0.98    2.21
  -1  -3  -4    4.22    2.53
   1  -3   4    2.38    2.32
  -1   3  -4    3.15    2.84
   1   3   4    1.81    2.58
   1   3   4    4.77    2.30
  -1   3  -4    1.98    1.98
   1   3   4    4.26    2.13
   3  -3   4    5.81    2.39
  -3  -3  -4    4.99    2.43
   3  -3   4    3.71    2.02
  -3  -3  -4    0.19    2.32
  -3   3  -4    6.21    2.63
  -3   3  -4    6.56    2.10
   3   3   4    7.14    3.07
   3   3   4    7.72    2.30
   3   3   4    6.07    2.45
   5  -3   4   -2.34    2.11
  -5  -3  -4    0.25    2.03
  -5  -3  -4   -5.09    2.40
   5  -3   4   -0.06    1.79
   5   3   4    0.75    2.22
  -5   3  -4   -1.52    1.60
  -5   3  -4   -0.57    2.51
   5   3   4    2.79    2.11
   7  -3   4   -3.85    1.82
  -7  -3  -4    2.66    2.44
   7  -3   4   -0.70    1.79
  -7  -3  -4    0.96    2.55
  -7  -3  -4   -0.87    2.42
   7  -3   4    0.79    2.13
  -7   3  -4    0.79    1.64
   7   3   4    0.68    2.17
   7   3   4    2.41    1.50
  -7   3  -4    1.50    2.68
   7   3   4   -1.92    2.00
   9  -3   4    1.75    1.68
  -9  -3  -4   -1.35    2.45
   9  -3   4   -2.59    1.95
  -9  -3  -4    3.61    2.54
  -9  -3  -4   -1.53    2.63
   9  -3   4    2.32    2.12
   9   3   4    0.97    2.24
   9   3   4    1.68    1.44
  -9   3  -4    0.08    2.43
   9   3   4    3.19    2.42
 -11  -3  -4   -1.03    2.42
 -11  -3  -4    0.37    2.62
  11  -3   4    0.23    2.16
 -11  -3  -4   -1.61    2.47
  11  -3   4    0.89    2.14
  11  -3   4    1.02    2.11
  11  -3   4   -1.02    1.57
 -11   3  -4   -1.77    2.62
  11   3   4   -0.48    2.24
  11   3   4   -1.22    1.38
  11   3   4   -2.57    2.30
 -11   3  -4   -0.82    2.48
 -13  -3  -4    0.29    2.64
  13  -3   4   -2.92    2.10
 -13  -3  -4    2.59    3.03
  13  -3   4    0.64    2.26
  13  -3   4    1.31    1.70
  13  -3   4    3.62    2.27
  13   3   4    3.56    2.44
 -13   3  -4    0.47    2.46
  13   3   4   -2.06    1.52
  13   3   4    1.15    2.53
 -15  -3  -4    0.99    3.23
 -15  -3  -4    4.48    2.99
  15  -3   4    0.98    1.84
  15  -3   4   -0.69    2.21
  15  -3   4   -1.16    2.37
 -15   3  -4   -0.30    2.68
  15   3   4    0.11    1.66
  15   3   4    0.34    2.38
  17  -3   4    0.79    1.94
 -17  -3  -4   -1.68    3.24
  17  -3   4    2.17    2.38
  17  -3   4   -3.23    2.47
 -17  -3  -4    2.48    3.23
 -17   3  -4    1.62    2.83
  17   3   4   -2.24    1.61
  17   3   4    8.37    2.73
 -19  -3  -4    3.73    3.74
  19  -3   4    0.03    2.03
  19  -3   4    2.63    3.39
  19  -3   4    3.07    2.53
 -19  -3  -4    2.08    3.67
  19   3   4    2.68    2.00
  19   3   4    3.37    2.85
 -19   3  -4    4.26    2.96
  21  -3   4    2.82    2.34
 -21  -3  -4    9.35    4.01
  21  -3   4    4.08    2.71
 -21  -3  -4    1.94    3.81
  21   3   4    2.63    2.91
 -21   3  -4    4.31    3.21
  21   3   4    3.35    2.15
  23  -3   4   -2.16    2.66
 -23  -3  -4    2.43    4.54
 -23  -3  -4   -0.47    2.16
  23  -3   4    1.61    2.39
 -23  -3  -4   -0.26    3.04
  23   3   4   -2.26    2.09
  23   3   4    2.52    3.19
 -23   3  -4   -0.61    3.17
  23   3   4    0.77    3.72
 -25  -3  -4   -0.49    4.61
 -25  -3  -4    5.88    3.66
  25  -3   4   -0.74    2.56
  25  -3   4    3.24    2.99
  25   3   4    1.40    2.37
  25   3   4    3.25    3.31
  25   3   4   -1.92    3.74
 -25   3  -4   -4.69    3.42
 -27  -3  -4   -2.27    3.41
  27  -3   4    0.77    2.87
  27  -3   4    2.24    3.11
 -27  -3  -4   -1.07    4.96
 -27   3  -4    2.76    3.87
  27   3   4   -0.24    2.70
  27   3   4    3.65    4.24
  27   3   4    4.92    3.46
 -29  -3  -4    2.12    5.62
 -29  -3  -4   -4.92    3.24
  29  -3   4    2.45    3.32
  29   3   4   -7.08    4.02
  29   3   4    0.01    2.76
 -29   3  -4   -1.75    3.98
  29   3   4    3.74    3.54
 -31  -3  -4    1.11    6.25
 -31  -3  -4   -2.46    3.53
  31   3   4    4.34    4.91
  31   3   4    3.48    3.82
 -31   3  -4    1.78    4.49
  31   3   4   -0.94    3.09
 -28  -4   4    2.43    5.44
  28  -4  -4   -0.23    2.82
 -28  -4   4    3.50    4.09
  28  -4  -4    0.97    3.62
  28   4  -4   -1.06    3.59
  28   4  -4    0.21    3.03
 -28   4   4   -3.53    4.35
  26  -4  -4    1.11    3.37
 -26  -4   4    7.27    5.35
  26  -4  -4   -0.74    2.49
 -26  -4   4   -2.32    4.04
  26   4  -4    0.22    3.41
  26   4  -4    2.07    2.81
 -26   4   4    7.79    4.61
  24  -4  -4   -2.10    3.17
 -24  -4   4    6.05    4.03
 -24  -4   4    7.55    4.79
  24  -4  -4    6.16    2.66
 -24   4   4    0.08    3.88
  24   4  -4   -0.08    2.60
  24   4  -4    5.50    3.44
  22  -4  -4    7.43    3.13
 -22  -4   4   -5.01    3.54
  22  -4  -4    4.82    2.62
 -22  -4   4    7.01    4.32
  22   4  -4   -0.03    2.61
  22   4  -4    3.23    3.12
 -22   4   4   -1.03    3.64
  20  -4  -4    9.43    3.35
 -20  -4   4    4.29    3.75
 -20  -4   4    6.60    3.82
  20  -4  -4    5.26    2.66
 -20   4   4   12.00    3.88
  20   4  -4    7.01    3.24
  20   4  -4    8.14    2.80
  18  -4  -4    1.21    2.30
 -18  -4   4    5.51    3.73
  18  -4  -4    0.81    2.71
 -18  -4   4    2.78    3.52
  18   4  -4    1.19    2.95
  18   4  -4   -0.25    2.37
 -18   4   4   -3.33    3.27
  16  -4  -4    3.22    2.18
 -16  -4   4   -1.57    3.57
  16  -4  -4    2.21    2.55
 -16  -4   4    0.26    3.21
  16   4  -4    4.47    2.93
  16   4  -4    2.72    2.55
 -16   4   4    3.30    3.35
 -14  -4   4   14.70    3.47
 -14  -4   4   10.18    3.47
  14  -4  -4    7.68    2.96
  14   4  -4   13.58    3.15
  14   4  -4    8.44    2.62
 -14   4   4    2.69    3.24
 -12  -4   4    3.40    3.17
  12  -4  -4    1.94    2.77
 -12  -4   4   -1.15    2.73
  12  -4  -4    1.44    2.37
 -12   4   4    7.40    3.03
  12   4  -4    5.69    2.38
  12   4  -4    3.61    2.57
 -10  -4   4    7.41    3.09
  10  -4  -4    9.57    2.74
 -10  -4   4   13.21    3.15
  10  -4  -4   11.05    2.90
  10   4  -4   14.53    2.94
 -10   4   4    6.17    3.28
  10   4  -4    5.91    2.58
 -10   4   4   11.36    3.25
   8  -4  -4   16.21    3.54
  -8  -4   4   21.35    3.61
  -8  -4   4   22.99    4.04
   8  -4  -4   22.77    3.47
  -8   4   4   20.26    3.44
  -8   4   4   19.55    3.67
  -8   4   4   23.77    3.86
   8   4  -4   24.45    4.22
   8   4  -4   17.79    3.43
   6  -4  -4    3.56    2.64
   6  -4  -4    0.53    2.31
  -6  -4   4   -3.39    2.12
  -6  -4   4   -0.05    2.51
   6   4  -4   -0.07    2.51
  -6   4   4    1.51    2.43
  -6   4   4   -5.45    2.65
   6   4  -4    0.11    2.47
   6   4  -4    3.05    3.10
  -6   4   4    0.03    2.23
   4  -4  -4   -1.22    2.44
  -4  -4   4   -2.60    2.31
   4  -4  -4   -2.76    2.39
   4   4  -4    0.49    2.90
   4   4  -4    0.68    2.40
  -4   4   4    2.73    2.83
  -4   4   4    1.33    2.36
   2  -4  -4    4.38    2.57
  -2  -4   4    3.45    2.57
  -2  -4   4    1.47    4.78
   2  -4  -4    3.79    2.73
  -2   4   4    9.07    2.64
   2   4  -4    6.33    3.07
  -2   4   4    4.38    2.98
   2   4  -4    5.98    2.60
   0  -4  -4    4.32    2.59
   0  -4  -4    1.51    2.56
   0  -4   4    3.45    3.25
   0  -4   4    0.79    2.29
   0   4   4    8.99    3.22
   0   4  -4    2.40    3.01
   0   4   4   -0.27    2.59
   0   4   4   -0.17    2.35
   0   4  -4    1.12    2.34
  -2  -4  -4    6.24    2.82
  -2  -4  -4    4.51    2.67
   2  -4   4    8.17    3.82
   2  -4   4    1.86    2.21
  -2   4  -4    9.38    3.30
  -2   4  -4    6.44    2.46
   2   4   4    7.22    3.06
   2   4   4    3.80    2.49
   2   4   4    8.12    2.73
   4  -4   4    1.78    2.17
  -4  -4  -4    1.62    2.48
  -4   4  -4    2.62    3.10
   4   4   4   -0.90    2.41
  -4   4  -4    5.24    2.17
   4   4   4    4.16    2.94
  -6  -4  -4    2.41    2.61
   6  -4   4   -0.47    2.21
  -6   4  -4    2.33    2.83
   6   4   4    0.98    2.43
  -6   4  -4    1.82    2.08
   8  -4   4    1.36    2.20
  -8  -4  -4    0.61    2.87
  -8  -4  -4    4.60    2.77
  -8   4  -4    3.01    2.00
   8   4   4    1.52    1.77
   8   4   4    0.21    2.45
  -8   4  -4   -0.37    3.02
 -10  -4  -4    1.75    2.85
 -10  -4  -4    1.77    2.85
  10  -4   4    3.39    2.25
  10   4   4    1.25    1.74
 -10   4  -4    5.16    2.10
  10   4   4    3.35    2.73
 -10   4  -4    1.46    3.06
  12  -4   4    0.69    2.20
  12  -4   4    4.16    2.65
 -12  -4  -4    4.56    3.15
 -12  -4  -4    6.28    3.18
 -12   4  -4    1.53    3.21
  12   4   4    2.42    1.86
  12   4   4    3.83    2.87
 -14  -4  -4   30.96    5.04
 -14  -4  -4   29.86    4.75
  14  -4   4   35.42    4.60
  14  -4   4   28.10    4.24
  14  -4   4   27.81    3.72
 -14   4  -4   16.12    4.35
  14   4   4   26.77    4.39
  14   4   4   26.52    3.53
  16  -4   4    8.94    3.10
  16  -4   4    5.25    3.31
 -16  -4  -4   11.38    3.93
  16  -4   4    7.79    2.52
 -16  -4  -4   10.32    4.12
  16   4   4    7.13    2.22
 -16   4  -4   10.49    3.73
  16   4   4    6.00    3.37
  18  -4   4   -1.10    2.24
 -18  -4  -4    3.73    3.97
 -18  -4  -4   -3.96    3.65
  18  -4   4    0.77    2.90
  18   4   4    2.46    2.04
  18   4   4    0.31    3.05
 -18   4  -4    6.72    3.61
  20  -4   4    1.13    3.00
 -20  -4  -4   -4.26    4.15
 -20  -4  -4   -2.13    3.90
  20  -4   4   -1.05    2.45
  20   4   4   -2.43    1.99
 -20   4  -4    2.02    3.87
  20   4   4   -0.17    3.14
  22  -4   4   -1.75    2.63
 -22  -4  -4    3.79    4.41
  22  -4   4    6.70    3.12
 -22  -4  -4   -0.47    4.44
  22   4   4    3.38    2.32
  22   4   4    3.90    3.47
 -22   4  -4    4.41    3.99
 -24  -4  -4   -8.55    4.03
  24  -4   4    4.74    3.26
  24  -4   4   -1.88    2.84
 -24  -4  -4   -5.87    3.53
  24   4   4   -2.09    3.51
  24   4   4   -0.95    2.38
 -24   4  -4   -0.06    4.19
 -26  -4  -4   -6.05    3.77
  26  -4   4   -3.28    3.20
 -26  -4  -4   -2.63    5.07
  26   4   4   -1.83    4.09
  26   4   4   -2.95    3.77
  26   4   4   -2.93    2.61
 -26   4  -4    3.94    4.45
 -28  -4  -4    6.12    5.95
 -28  -4  -4   -3.27    4.12
  28   4   4   -5.59    4.59
 -28   4  -4   -4.84    4.48
 -25  -5   4    4.97    5.35
  25  -5  -4   -2.59    4.01
 -25  -5   4    3.03    4.45
  25  -5  -4   -1.58    3.07
  25   5  -4    1.23    3.06
  25   5  -4    3.88    3.91
 -25   5   4    0.93    4.98
  23  -5  -4   -0.66    2.79
  23  -5  -4    4.58    3.80
 -23  -5   4    3.52    4.98
 -23  -5   4    3.08    4.32
  23   5  -4    0.88    3.71
 -23   5   4    7.57    4.80
  23   5  -4   -0.15    2.86
 -21  -5   4    5.20    4.31
 -21  -5   4    3.87    4.23
  21  -5  -4   -0.78    3.61
  21   5  -4   -3.00    2.52
 -21   5   4    8.66    4.26
  21   5  -4    8.36    3.79
 -19  -5   4    3.14    4.65
  19  -5  -4   -2.79    3.13
 -19  -5   4   -7.00    3.84
 -19   5   4   -0.14    3.84
  19   5  -4   -1.27    3.33
  19   5  -4   -1.62    2.62
 -17  -5   4    1.28    3.69
  17  -5  -4   -1.98    2.95
 -17  -5   4   -0.47    4.05
 -17   5   4    4.38    4.09
  17   5  -4    1.30    2.60
  17   5  -4   -2.56    3.24
  15  -5  -4   -0.17    2.93
 -15  -5   4    4.02    3.81
 -15  -5   4    0.38    3.58
 -15   5   4    2.88    4.21
  15   5  -4    0.72    3.27
  15   5  -4   -0.93    2.56
 -13  -5   4    9.44    4.05
  13  -5  -4    3.02    3.11
 -13  -5   4   11.24    3.64
  13   5  -4    8.40    2.83
 -13   5   4    9.43    3.90
  13   5  -4    6.70    3.24
  11  -5  -4    4.35    3.04
 -11  -5   4    6.95    3.35
 -11  -5   4    4.56    3.63
  11   5  -4    4.55    2.66
 -11   5   4    4.95    3.66
  11   5  -4   10.46    3.32
   9  -5  -4    9.42    3.34
  -9  -5   4    7.22    3.69
  -9  -5   4    8.05    3.14
   9   5  -4    6.81    3.75
   9   5  -4    6.25    2.71
  -9   5   4    7.63    3.89
   9   5  -4    6.70    3.19
   7  -5  -4    5.44    3.18
  -7  -5   4   -2.21    3.12
  -7  -5   4    2.70    2.84
   7   5  -4   -1.10    3.29
   7   5  -4    2.72    3.15
  -7   5   4    7.94    3.79
  -5  -5   4    0.83    3.14
   5  -5  -4    0.75    2.95
  -5  -5   4   -3.71    2.50
   5   5  -4    6.80    3.17
   5   5  -4    1.94    3.47
  -5   5   4   -0.02    3.39
   3  -5  -4    4.28    3.00
  -3  -5   4   -0.30    2.93
   3   5  -4    4.11    3.58
  -3   5   4    4.36    3.68
  -1  -5   4    4.68    3.02
   1  -5  -4    1.83    3.12
   1   5  -4    2.36    3.62
  -1   5   4   -3.62    2.98
  -1   5   4    3.22    3.69
   1  -5   4    1.41    2.91
  -1  -5  -4   -0.28    2.85
   1   5   4   -0.13    2.95
   1   5   4    0.83    3.38
  -1   5  -4   -0.66    3.52
  -3  -5  -4   22.90    4.14
   3  -5   4   19.49    3.85
   3   5   4   16.13    4.47
  -3   5  -4   25.19    5.01
   3   5   4   21.75    4.04
   5  -5   4   12.74    3.33
  -5  -5  -4    9.94    3.75
  -5   5  -4   17.86    4.13
   5   5   4   13.53    3.64
  -7  -5  -4   14.15    3.86
   7  -5   4   10.60    3.19
  -7  -5  -4    3.47    3.72
  -7   5  -4   13.57    4.01
   7   5   4   27.17    4.06
   9  -5   4    1.11    2.75
  -9  -5  -4    4.26    3.51
  -9  -5  -4    3.18    3.36
   9   5   4    0.93    1.98
  -9   5  -4    2.77    2.78
   9   5   4    2.46    2.92
  -9   5  -4    5.11    3.83
  11  -5   4   -4.73    2.69
 -11  -5  -4    0.53    3.39
 -11  -5  -4   -2.09    3.49
  11   5   4   -0.15    2.01
 -11   5  -4   -0.01    3.50
  11   5   4   -3.64    3.27
  13  -5   4   -5.15    2.58
 -13  -5  -4   -3.78    3.60
 -13  -5  -4    0.53    3.61
 -13   5  -4    4.83    3.94
  13   5   4    2.67    3.38
  13   5   4   -1.85    1.94
 -15  -5  -4    3.21    4.05
 -15  -5  -4    3.11    4.25
  15  -5   4   -0.66    2.72
 -15   5  -4    3.25    3.95
  15   5   4   -1.23    2.08
  15   5   4   -0.25    3.37
 -17  -5  -4   -1.99    4.35
  17  -5   4    0.64    3.01
 -17  -5  -4    5.36    4.27
 -17   5  -4    2.78    4.31
  17   5   4    0.91    3.67
  17   5   4    5.37    2.37
  19  -5   4    3.34    3.41
 -19  -5  -4   -0.53    4.63
  19  -5   4   -5.11    2.84
 -19  -5  -4    6.90    4.68
  19   5   4   -1.52    2.20
  19   5   4    1.07    3.57
 -19   5  -4   -1.80    4.22
 -21  -5  -4    0.30    4.90
  21  -5   4    4.93    3.54
 -21  -5  -4   10.32    4.96
 -21   5  -4    8.69    4.94
  21   5   4   -6.64    3.58
  23  -5   4    6.83    3.69
 -23  -5  -4   -6.37    4.89
 -23  -5  -4    6.38    5.12
  23   5   4    6.44    3.97
 -23   5  -4    4.01    4.71
 -18  -6   4    0.29    4.32
 -18  -6   4    2.41    4.90
  18  -6  -4    3.09    4.02
  18   6  -4    4.09    3.97
  18   6  -4   -2.23    2.83
 -18   6   4   -4.32    4.84
 -16  -6   4   -3.66    4.48
  16  -6  -4    3.90    3.86
 -16  -6   4    1.83    4.37
 -16   6   4   -1.76    4.46
  16   6  -4    3.67    3.86
  16   6  -4    3.29    3.14
 -14  -6   4    7.79    4.25
  14  -6  -4   -4.99    3.57
 -14  -6   4   -2.59    4.33
 -14   6   4   -3.31    4.57
  14   6  -4    4.30    3.61
  14   6  -4    1.36    2.86
  12  -6  -4    2.36    3.77
 -12  -6   4   -1.07    4.42
 -12  -6   4   -0.12    3.66
 -12   6   4   10.92    4.83
  12   6  -4   -0.20    2.69
  12   6  -4   -0.52    3.58
 -10  -6   4   -6.10    4.03
  10  -6  -4    2.06    3.70
 -10  -6   4    0.52    3.67
  10   6  -4   -0.02    3.55
 -10   6   4    2.00    4.38
  10   6  -4    0.00    2.71
  -8  -6   4    2.11    4.04
   8  -6  -4   -4.47    3.35
  -8  -6   4    2.98    3.37
   8   6  -4    2.37    4.00
   8   6  -4    1.60    3.49
  -8   6   4   -4.51    4.08
   6  -6  -4    6.42    3.81
  -6  -6   4    5.62    3.38
  -6  -6   4    1.89    4.02
   6   6  -4    3.75    3.67
  -6   6   4   -0.97    4.40
   6   6  -4    2.11    4.30
  -4  -6   4    0.27    3.76
  -4  -6   4   -3.78    2.98
   4  -6  -4   -5.06    3.29
   4   6  -4    9.49    4.39
   4   6  -4   -0.35    3.52
  -4   6   4    0.04    4.25
   2  -6  -4   -6.43    3.38
  -2  -6   4    0.23    3.66
  -2   6   4    0.93    3.45
   2   6  -4   -6.59    3.89
  -2   6   4   -3.45    4.18
   0  -6  -4    1.81    3.65
   0  -6   4   -4.14    3.47
   0   6   4   -0.01    4.04
   0   6  -4    3.31    4.19
   0   6   4    2.51    3.59
  -2  -6  -4    3.40    3.81
   2  -6   4   -0.31    3.57
   2   6   4   -3.74    4.24
  -2   6  -4    6.56    4.21
   2   6   4    2.10    3.65
  -4  -6  -4    1.80    4.16
   4  -6   4   -3.28    3.45
   4   6   4   -0.14    3.42
  -4   6  -4    5.30    4.24
  -6  -6  -4    7.65    4.17
   6  -6   4   -1.83    3.43
  -6  -6  -4   -3.35    3.50
   6   6   4   -1.05    3.44
  -6   6  -4    3.98    4.32
  -8  -6  -4   -2.37    3.69
   8  -6   4    0.30    3.33
  -8  -6  -4    0.80    4.18
   8   6   4    2.10    2.37
   8   6   4   -1.08    3.55
  -8   6  -4    2.70    4.24
 -10  -6  -4    0.07    4.40
 -10  -6  -4    0.08    3.90
  10  -6   4    2.81    3.45
 -10   6  -4    2.00    4.34
  10   6   4   -0.30    3.56
  10   6   4    0.86    2.43
  12  -6   4   -4.26    3.66
 -12  -6  -4   -3.03    3.90
 -12  -6  -4   -3.19    4.54
  12   6   4   -4.37    3.66
 -12   6  -4    0.90    4.46
  12   6   4    2.83    2.56
 -14  -6  -4    5.80    4.67
  14  -6   4    1.33    3.77
 -14  -6  -4   -9.65    4.66
 -14   6  -4   -3.34    4.88
  14   6   4    5.11    4.01
 -16  -6  -4    2.78    5.15
  16  -6   4   -1.94    3.39
 -16  -6  -4   -0.17    4.45
  16   6   4    3.55    4.15
 -16   6  -4    3.87    5.03
  36   0  -5   -2.78    4.36
  36   0  -5   -2.78    4.25
  34   0  -5   -9.10    3.94
 -34   0   5   -1.06    2.82
 -34   0   5    4.15    5.20
  34   0  -5    2.31    4.30
 -32   0   5    3.53    2.66
  32   0  -5   -3.80    3.86
  32   0  -5   -0.30    3.85
 -32   0   5    9.95    5.43
  30   0  -5   -1.14    3.76
 -30   0   5    4.99    5.12
 -30   0   5    2.67    2.57
  30   0  -5    5.54    3.75
  28   0  -5    4.43    3.39
  28   0  -5    1.20    3.31
 -28   0   5   -4.76    4.11
 -28   0   5    0.50    2.29
 -26   0   5   -0.75    3.73
 -26   0   5    0.38    2.28
  26   0  -5    1.28    3.15
  26   0  -5    3.82    3.08
 -24   0   5    1.77    2.09
 -24   0   5    0.48    3.86
  24   0  -5    1.13    2.97
  24   0  -5   -2.45    2.66
 -22   0   5   -1.01    3.40
 -22   0   5   -0.60    2.37
  22   0  -5    2.03    2.54
  22   0  -5   -0.38    2.56
 -22   0   5   -1.06    1.85
 -20   0   5   -1.50    3.13
  20   0  -5   -2.87    2.28
  20   0  -5    1.79    2.33
 -20   0   5    3.97    2.26
  20   0  -5   -0.45    2.62
 -20   0   5    0.39    1.83
 -18   0   5    0.67    2.81
  18   0  -5   -4.93    2.28
 -18   0   5   -3.23    1.77
 -18   0   5    1.64    2.11
  18   0  -5   -2.43    2.16
  18   0  -5    0.04    2.10
  16   0  -5    2.32    2.34
  16   0  -5    0.66    1.92
 -16   0   5   -0.05    1.78
  16   0  -5   -0.12    2.31
 -16   0   5    1.23    2.73
 -16   0   5   -1.18    1.95
 -14   0   5    0.15    2.01
 -14   0   5   -2.73    1.66
  14   0  -5    2.92    2.17
 -14   0   5    0.60    2.42
  14   0  -5   -0.97    2.11
 -12   0   5   -0.89    2.47
 -12   0   5    0.47    1.16
 -12   0   5   -1.54    1.82
  12   0  -5    3.42    2.06
  12   0  -5   -2.63    2.09
 -12   0   5   -0.32    1.65
  10   0  -5    2.53    1.99
 -10   0   5   -1.71    1.53
 -10   0   5   -1.49    1.85
  10   0  -5    2.11    1.88
 -10   0   5    1.47    1.03
 -10   0   5   -0.21    2.39
   8   0  -5    0.19    1.34
  -8   0   5    0.59    1.39
   8   0  -5   -0.71    1.64
  -8   0   5   -0.56    1.49
  -8   0   5   -1.52    2.27
   8   0  -5    1.24    1.82
  -8   0   5    0.67    0.85
   6   0  -5   -1.80    1.52
  -6   0   5   -0.57    1.22
   6   0  -5    2.23    1.63
   6   0  -5    0.79    1.16
  -6   0   5   -0.84    1.37
  -4   0   5   -0.55    0.93
  -4   0   5   -0.35    0.90
   4   0  -5   -0.87    0.91
   4   0  -5    1.42    0.99
  -4   0   5   -0.11    0.41
  -2   0   5    0.72    0.58
   2   0  -5   -0.87    0.49
  -2   0   5   -0.18    0.28
  -2   0   5    0.28    0.63
   2   0  -5   -1.04    0.70
  -2   0   5   -0.38    0.35
   2   0  -5   -0.12    0.41
   2   0  -5    0.23    0.70
   2   0  -5   -0.26    0.50
   0   0  -5    0.46    0.60
   0   0  -5    0.78    0.59
   0   0   5    0.76    0.54
   0   0   5    0.79    0.59
   0   0   5    0.01    0.50
   0   0  -5    0.36    0.60
  -2   0  -5    0.49    0.91
   2   0   5   -0.20    0.52
   2   0   5   -0.03    0.52
   2   0   5    0.14    0.78
  -2   0  -5   -2.04    0.92
   2   0   5   -0.14    0.71
  -2   0  -5    0.11    0.62
  -2   0  -5    0.66    0.88
  -2   0  -5   -2.02    0.60
   4   0   5   -1.09    1.07
  -4   0  -5    0.47    1.29
   4   0   5    0.48    1.21
  -4   0  -5    0.68    1.10
  -4   0  -5   -3.48    1.39
   4   0   5   -0.87    0.77
   4   0   5    0.58    1.15
  -4   0  -5   -0.08    1.20
  -4   0  -5   -0.27    0.65
  -6   0  -5   -0.13    1.43
  -6   0  -5    0.26    1.92
  -6   0  -5    2.80    1.10
   6   0   5    3.64    1.55
   6   0   5   -0.10    1.30
   6   0   5   -0.36    1.07
   6   0   5   -1.18    1.61
   8   0   5   -0.95    1.83
  -8   0  -5    2.48    0.83
  -8   0  -5   -2.22    1.58
  -8   0  -5    0.34    2.16
   8   0   5    0.02    1.29
   8   0   5    0.73    1.68
   8   0   5   -1.02    1.50
   8   0   5   -1.04    1.67
  10   0   5    1.86    1.63
  10   0   5    0.37    1.90
 -10   0  -5   -0.83    2.34
 -10   0  -5   -0.44    0.87
 -10   0  -5   -0.14    1.68
  10   0   5   -0.14    2.11
  10   0   5    2.46    1.49
  10   0   5    0.40    1.90
  12   0   5    1.76    2.16
  12   0   5   -2.06    1.97
  12   0   5    3.29    1.87
  12   0   5    1.26    1.56
 -12   0  -5   -3.58    2.47
  12   0   5   -1.47    2.15
 -12   0  -5   -0.48    0.97
 -12   0  -5    0.73    1.75
 -14   0  -5    1.82    2.83
 -14   0  -5   -0.71    1.83
  14   0   5   -0.31    2.34
 -14   0  -5   -0.56    1.05
  14   0   5   -2.95    2.07
  14   0   5    0.35    1.92
  14   0   5    3.30    1.75
  14   0   5   -0.78    2.07
  16   0   5    0.67    2.30
 -16   0  -5    2.64    2.00
  16   0   5    0.16    2.24
  16   0   5   -0.12    1.86
 -16   0  -5    1.91    3.02
  16   0   5    0.19    1.75
 -16   0  -5    1.75    1.15
  16   0   5    0.60    2.32
  18   0   5   -0.61    2.47
 -18   0  -5   -1.91    1.13
  18   0   5   -0.78    2.45
 -18   0  -5    0.72    3.02
 -18   0  -5    1.80    2.22
  18   0   5    2.26    2.37
  18   0   5    2.06    1.88
  20   0   5    0.47    2.57
 -20   0  -5   -2.22    2.24
  20   0   5    2.89    2.68
 -20   0  -5   -1.27    3.33
  20   0   5    1.41    2.58
  20   0   5    0.43    2.00
 -20   0  -5    0.02    1.17
 -22   0  -5   -0.16    1.27
  22   0   5   -2.32    2.75
  22   0   5    0.57    2.69
  22   0   5    0.09    2.23
 -22   0  -5   -0.37    3.51
 -22   0  -5   -2.83    2.25
 -24   0  -5   -0.40    3.89
  24   0   5   -0.35    3.09
 -24   0  -5    3.00    1.36
  24   0   5    0.77    2.97
  24   0   5   -1.99    2.40
  26   0   5   -5.81    3.04
 -26   0  -5   -0.44    1.51
 -26   0  -5    3.46    3.91
  26   0   5    0.54    2.61
  26   0   5    2.03    3.30
 -28   0  -5   -4.38    4.05
  28   0   5    0.91    3.65
  28   0   5    0.83    3.14
  28   0   5    2.43    3.52
 -30   0  -5   -3.23    4.58
  30   0   5   -2.11    3.88
  30   0   5   -0.44    3.53
  32   0   5   -5.64    4.09
 -32   0  -5   -0.78    4.69
  34   0   5    3.04    4.86
 -34   0  -5   -2.85    5.97
  35  -1  -5    3.87    5.16
  35  -1  -5   -0.32    4.08
 -35  -1   5    9.29    3.54
 -35  -1   5  -10.34    5.20
  35   1  -5    3.47    3.83
 -35   1   5   -5.49    4.10
  35   1  -5   -3.03    4.63
 -33  -1   5   -2.38    4.69
 -33  -1   5    1.44    3.16
  33  -1  -5    0.75    4.98
  33  -1  -5    0.82    3.67
 -33   1   5    1.16    2.49
 -33   1   5    2.63    3.77
  33   1  -5   -7.89    4.12
  33   1  -5    2.93    3.69
  31  -1  -5    4.45    4.45
  31  -1  -5    3.93    3.55
 -31  -1   5    1.20    2.98
 -31  -1   5   -2.44    4.27
 -31   1   5   -1.18    2.42
 -31   1   5    4.73    3.57
  31   1  -5   -0.71    4.01
  31   1  -5   -0.09    3.36
  29  -1  -5    3.28    4.04
 -29  -1   5   -4.08    3.69
 -29  -1   5    3.71    2.93
  29  -1  -5   -1.32    3.15
 -29   1   5    2.43    3.32
  29   1  -5    3.77    3.74
 -29   1   5    4.61    2.21
  29   1  -5   -3.27    2.99
 -27  -1   5    5.17    3.98
  27  -1  -5   -2.87    3.64
 -27  -1   5    8.32    2.91
  27  -1  -5    5.11    3.01
 -27   1   5    2.89    2.87
  27   1  -5    1.26    2.97
  27   1  -5   -2.59    3.23
 -27   1   5    1.06    2.08
  25  -1  -5    2.70    2.69
  25  -1  -5    2.86    3.47
 -25  -1   5   -0.33    3.44
 -25  -1   5    1.35    2.47
  25   1  -5    1.54    2.64
 -25   1   5    2.01    2.03
  25   1  -5    6.25    3.18
 -25   1   5    2.39    2.63
  23  -1  -5    5.88    2.54
 -23  -1   5    4.22    2.48
  23  -1  -5    4.96    3.28
 -23  -1   5    8.79    3.80
 -23  -1   5    5.66    2.52
  23   1  -5    4.71    2.01
 -23   1   5   10.04    2.63
 -23   1   5    5.83    2.05
  23   1  -5    1.51    2.62
 -21  -1   5   12.22    2.72
 -21  -1   5   14.12    3.67
  21  -1  -5    7.32    3.06
  21  -1  -5    5.63    2.41
 -21  -1   5    7.49    2.55
  21  -1  -5    8.59    2.97
  21   1  -5   14.19    2.24
  21   1  -5    5.08    2.68
  21   1  -5   10.66    3.15
  21   1  -5    4.26    2.93
 -21   1   5    9.43    2.57
 -21   1   5   12.55    2.20
 -21   1   5   13.85    2.91
 -19  -1   5   -0.71    2.88
 -19  -1   5   -0.38    2.01
  19  -1  -5   -3.57    1.78
  19  -1  -5   -0.10    2.43
 -19  -1   5    1.50    2.00
  19  -1  -5    4.40    2.73
  19   1  -5   -1.87    2.20
  19   1  -5   -2.78    2.08
 -19   1   5   -0.54    2.35
 -19   1   5    0.00    1.69
 -19   1   5    2.02    1.97
  19   1  -5    1.01    2.00
  19   1  -5    1.42    1.55
  17  -1  -5    1.43    2.72
  17  -1  -5    4.88    1.84
  17  -1  -5    0.03    2.47
 -17  -1   5   -0.40    3.02
 -17  -1   5    4.62    1.99
 -17  -1   5    0.99    1.98
 -17   1   5   -2.05    2.11
  17   1  -5    5.14    2.02
  17   1  -5    3.12    2.13
 -17   1   5   -0.15    1.70
 -17   1   5    2.09    1.82
  17   1  -5    0.29    1.51
  17   1  -5    0.10    2.43
 -15  -1   5   12.78    2.46
 -15  -1   5   11.52    2.41
  15  -1  -5   12.08    2.77
  15  -1  -5   11.98    2.96
 -15  -1   5   11.93    3.04
  15  -1  -5   10.60    2.11
  15   1  -5    9.92    2.37
  15   1  -5   13.28    2.90
  15   1  -5    8.67    2.45
 -15   1   5   13.19    2.75
  15   1  -5   11.01    1.91
 -15   1   5   11.40    2.20
 -15   1   5    8.63    2.17
  13  -1  -5   15.50    3.28
  13  -1  -5   28.27    3.50
 -13  -1   5   19.41    2.95
 -13  -1   5   18.13    2.85
  13  -1  -5   20.17    2.60
 -13  -1   5   19.84    3.44
  13   1  -5   23.74    3.21
 -13   1   5   17.08    2.67
 -13   1   5   17.08    3.01
  13   1  -5   22.79    2.46
  13   1  -5   18.70    3.09
 -13   1   5   17.37    2.69
  13   1  -5   21.10    2.94
 -11  -1   5    1.32    2.30
  11  -1  -5    1.50    2.32
 -11  -1   5    5.15    1.37
 -11  -1   5    2.59    1.83
  11  -1  -5    3.33    2.38
 -11  -1   5    4.69    1.91
  11  -1  -5    1.47    1.35
 -11   1   5    5.82    1.98
  11   1  -5    2.67    1.31
  11   1  -5    3.26    2.02
 -11   1   5    2.63    1.65
 -11   1   5    0.14    1.60
  11   1  -5    2.11    2.02
  11   1  -5    2.23    1.78
  -9  -1   5  149.10   13.78
  -9  -1   5  143.27   13.77
  -9  -1   5  147.68   13.49
  -9  -1   5  150.67   13.86
  -9  -1   5  142.76   13.71
   9  -1  -5  143.35   13.50
   9  -1  -5  146.24   13.93
   9  -1  -5  147.32   13.57
  -9   1   5  141.43   13.61
  -9   1   5  144.38   13.66
  -9   1   5  146.95   13.80
   9   1  -5  153.93   13.88
   9   1  -5  148.48   13.48
   9   1  -5  148.64   13.75
   9   1  -5  150.92   13.83
   7  -1  -5  390.88   35.76
   7  -1  -5  399.93   35.93
  -7  -1   5  388.26   35.87
   7  -1  -5  398.59   35.68
  -7  -1   5  399.92   35.86
  -7  -1   5  401.01   35.88
  -7  -1   5  394.53   35.90
  -7   1   5  393.66   35.67
   7   1  -5  387.80   35.70
  -7   1   5  393.30   35.78
   7   1  -5  404.19   35.92
  -7   1   5  385.96   35.82
   7   1  -5  393.86   35.94
   7   1  -5  392.65   35.85
  -7   1   5  383.23   35.89
  -5  -1   5   22.16    3.15
   5  -1  -5   31.39    3.19
   5  -1  -5   25.79    2.70
  -5  -1   5   31.74    3.12
  -5  -1   5   33.75    3.25
   5  -1  -5   22.85    3.04
   5  -1  -5   34.00    3.37
   5  -1  -5   30.43    3.19
   5   1  -5   26.67    3.20
  -5   1   5   25.41    2.93
   5   1  -5   31.26    3.15
   5   1  -5   23.20    3.01
  -5   1   5   27.63    3.06
   5   1  -5   29.67    3.24
  -5   1   5   26.30    2.67
   3  -1  -5   59.79    5.74
   3  -1  -5   62.62    5.56
  -3  -1   5   53.88    5.68
  -3  -1   5   55.37    5.73
   3  -1  -5   54.82    5.65
   3   1  -5   56.84    5.42
   3   1  -5   58.96    5.83
  -3   1   5   63.26    5.84
  -3   1   5   46.64    5.49
   3   1  -5   61.74    5.76
  -1  -1   5   12.61    1.99
   1  -1  -5   13.49    1.93
   1  -1  -5   11.59    1.89
   1   1  -5   13.76    1.96
  -1   1   5   14.95    1.95
   1   1  -5   12.00    1.99
   1   1  -5   12.72    1.75
  -1   1   5   14.18    1.93
  -1  -1  -5  232.08   20.85
   1  -1   5  223.85   20.84
   1  -1   5  230.52   20.90
  -1  -1  -5  228.43   20.91
  -1   1  -5  229.55   20.91
   1   1   5  220.31   20.85
  -1   1  -5  220.54   20.81
  -1   1  -5  229.00   20.75
   1   1   5  237.43   20.91
   3  -1   5  135.47   12.50
   3  -1   5  133.18   12.34
   3  -1   5  128.00   12.28
  -3  -1  -5  136.90   12.65
   3  -1   5  135.35   12.60
   3   1   5  137.59   12.22
  -3   1  -5  135.87   12.30
  -3   1  -5  137.82   12.61
   3   1   5  132.76   12.54
   3   1   5  134.43   12.59
   5  -1   5   12.64    2.25
   5  -1   5   12.84    1.66
   5  -1   5   17.40    2.20
   5  -1   5   17.71    2.49
  -5  -1  -5   12.06    2.66
  -5  -1  -5   12.52    2.33
  -5  -1  -5   17.44    1.83
  -5   1  -5   17.20    2.58
   5   1   5   17.85    2.37
   5   1   5   17.67    1.80
  -5   1  -5   19.63    2.41
   5   1   5   19.53    2.43
   7  -1   5    2.16    1.86
  -7  -1  -5   -1.37    2.08
   7  -1   5    0.11    1.69
  -7  -1  -5    2.32    1.18
   7  -1   5    2.48    0.95
  -7  -1  -5    3.24    1.82
  -7   1  -5    3.40    1.99
   7   1   5    1.57    1.77
   7   1   5    2.46    1.16
   7   1   5    0.12    1.58
   7   1   5    2.09    1.93
  -7   1  -5    3.06    1.90
   7   1   5    2.74    1.72
  -9  -1  -5   91.85    9.49
   9  -1   5   97.55    9.32
   9  -1   5   97.39    8.81
  -9  -1  -5   94.19    9.60
   9  -1   5   92.56    9.31
  -9  -1  -5   93.88    9.08
   9   1   5  101.44    9.40
   9   1   5  103.03    9.48
  -9   1  -5   95.50    9.38
  -9   1  -5  100.10    9.49
  -9   1  -5   96.72    9.60
   9   1   5   89.52    9.10
   9   1   5   98.99    9.49
   9   1   5   99.68    9.34
  11  -1   5  257.59   24.06
  11  -1   5  264.41   23.64
 -11  -1  -5  271.30   24.19
 -11  -1  -5  253.41   23.90
  11  -1   5  258.23   24.04
 -11  -1  -5  257.78   24.26
  11   1   5  264.66   24.05
  11   1   5  272.00   24.11
  11   1   5  252.42   24.09
  11   1   5  264.10   24.14
 -11   1  -5  252.43   24.13
 -11   1  -5  270.22   24.17
 -11   1  -5  255.25   24.18
  11   1   5  259.31   23.93
  13  -1   5   38.30    4.76
  13  -1   5   49.32    5.12
 -13  -1  -5   34.67    5.12
 -13  -1  -5   41.37    4.77
 -13  -1  -5   40.99    4.96
  13   1   5   47.79    5.27
 -13   1  -5   48.14    5.11
  13   1   5   48.28    5.03
  13   1   5   45.21    4.82
 -13   1  -5   42.23    5.13
  13   1   5   47.95    4.98
  13   1   5   41.26    4.80
 -13   1  -5   39.26    5.01
  15  -1   5    1.80    2.13
  15  -1   5    1.49    0.77
 -15  -1  -5   -0.14    1.62
 -15  -1  -5    1.67    1.65
  15  -1   5    2.07    2.24
 -15  -1  -5    1.54    2.82
  15   1   5    1.71    2.48
  15   1   5    2.16    2.06
  15   1   5    1.69    1.83
 -15   1  -5    1.68    2.69
 -15   1  -5    2.63    2.38
 -15   1  -5    2.27    2.07
  15   1   5    0.94    1.75
  15   1   5    1.56    2.35
  17  -1   5   -3.81    2.10
 -17  -1  -5   -2.15    2.86
  17  -1   5    1.19    2.36
 -17  -1  -5   -2.21    1.61
 -17  -1  -5    0.60    1.71
  17   1   5    1.99    2.40
 -17   1  -5    2.62    2.65
  17   1   5   -3.46    1.77
  17   1   5    0.45    1.97
  17   1   5   -0.61    2.12
 -17   1  -5    0.49    1.98
  17   1   5    0.02    2.16
 -17   1  -5   -1.29    2.27
 -19  -1  -5   -3.16    3.15
  19  -1   5    1.31    2.40
 -19  -1  -5   -2.46    1.79
 -19  -1  -5    0.14    1.70
  19  -1   5   -1.78    1.57
  19  -1   5   -0.43    2.54
  19   1   5   -0.80    2.02
 -19   1  -5    2.11    2.50
  19   1   5    1.84    2.30
  19   1   5   -0.29    2.72
 -19   1  -5    0.59    2.09
  19   1   5   -2.30    2.16
 -19   1  -5    1.27    2.85
 -21  -1  -5    1.92    3.57
  21  -1   5    1.02    1.89
  21  -1   5   -1.73    2.73
 -21  -1  -5   -0.65    1.88
 -21  -1  -5    0.79    2.02
  21   1   5    1.42    2.23
  21   1   5    1.78    2.44
  21   1   5    0.48    2.25
  21   1   5    3.63    3.10
 -21   1  -5   -1.11    3.23
 -21   1  -5    1.31    2.29
 -23  -1  -5   -3.91    4.00
 -23  -1  -5    0.35    2.26
  23  -1   5    3.76    2.19
  23  -1   5    5.97    2.98
 -23  -1  -5    0.44    2.03
  23   1   5   -1.31    2.64
 -23   1  -5    3.31    2.62
  23   1   5    3.93    2.49
  23   1   5    2.42    3.24
  23   1   5   -2.55    2.61
 -23   1  -5   -0.94    3.67
 -25  -1  -5    0.10    4.45
 -25  -1  -5    4.54    2.25
  25  -1   5    1.73    3.23
  25  -1   5    0.06    2.36
 -25   1  -5    2.79    4.15
 -25   1  -5    5.61    2.92
  25   1   5   -2.18    2.74
  25   1   5    1.82    3.56
  25   1   5    2.65    2.65
  27  -1   5    1.00    2.50
 -27  -1  -5   -0.23    2.25
  27  -1   5    0.15    3.35
 -27  -1  -5    2.72    4.63
 -27   1  -5   -4.01    4.59
  27   1   5   -4.84    2.76
  27   1   5   -2.66    3.61
 -27   1  -5   -3.43    3.13
  27   1   5    4.84    3.26
 -29  -1  -5   -5.22    2.27
  29  -1   5   -6.12    3.49
 -29  -1  -5   -2.00    4.69
 -29   1  -5    2.23    3.52
  29   1   5    4.74    4.10
  29   1   5   -3.81    3.30
 -29   1  -5   10.15    5.30
 -31  -1  -5   -6.03    4.94
  31  -1   5    0.13    4.05
 -31   1  -5    1.88    5.24
 -31   1  -5   -1.06    3.81
  31   1   5    0.93    4.06
  31   1   5    1.11    3.66
 -33  -1  -5   -9.07    5.04
  33  -1   5   -6.23    3.86
 -33   1  -5   -1.88    4.14
  33   1   5    8.33    4.18
  33   1   5    5.05    4.70
  34  -2  -5    5.24    3.55
 -34  -2   5   -1.78    4.94
 -34  -2   5    0.04    3.68
  34   2  -5   -4.54    4.44
  34   2  -5    3.01    3.59
 -34   2   5   -0.14    4.24
  32  -2  -5    5.70    5.05
 -32  -2   5   -1.27    3.52
 -32  -2   5    5.76    5.00
  32  -2  -5   -0.57    3.15
  32   2  -5   -0.17    3.18
  32   2  -5   -0.06    4.30
 -32   2   5    2.13    3.95
 -30  -2   5    9.23    5.21
 -30  -2   5   -0.71    3.15
  30  -2  -5    3.79    4.63
  30  -2  -5   -5.47    2.82
  30   2  -5    4.58    2.79
  30   2  -5   -0.72    3.73
 -30   2   5    6.99    3.79
  30   2  -5    2.30    3.17
  28  -2  -5   -1.92    4.21
  28  -2  -5    2.23    2.60
 -28  -2   5   -4.51    4.25
 -28  -2   5   -2.14    2.90
 -28   2   5   -1.91    3.14
  28   2  -5    0.59    2.97
  28   2  -5    1.12    2.39
 -26  -2   5    5.24    2.98
 -26  -2   5    1.23    4.26
  26  -2  -5   -2.76    4.09
  26  -2  -5   -0.86    2.41
  26   2  -5   -1.33    2.26
  26   2  -5    0.42    2.73
 -26   2   5    5.00    3.18
  24  -2  -5    0.60    3.58
 -24  -2   5    3.08    4.15
  24  -2  -5    3.90    2.29
 -24  -2   5    1.06    2.64
  24   2  -5    2.88    2.09
  24   2  -5    2.49    2.68
 -24   2   5   -0.12    2.69
 -22  -2   5    4.93    3.55
 -22  -2   5    1.12    2.59
  22  -2  -5    5.36    2.11
 -22  -2   5    1.27    2.11
  22  -2  -5   -0.88    3.43
  22   2  -5    1.65    2.39
  22   2  -5    1.24    1.90
 -22   2   5    1.55    2.55
 -20  -2   5   -0.16    2.29
 -20  -2   5   -2.96    3.25
  20  -2  -5    6.08    3.31
 -20  -2   5   -1.35    1.92
  20  -2  -5    0.21    1.79
  20   2  -5    1.50    2.25
  20   2  -5    3.86    4.68
 -20   2   5    2.43    2.35
  20   2  -5    2.71    1.89
 -18  -2   5    8.79    2.99
  18  -2  -5    8.66    3.18
 -18  -2   5   11.55    2.49
  18  -2  -5   10.31    3.29
 -18  -2   5    8.72    2.72
  18  -2  -5   10.83    2.15
 -18  -2   5   16.89    3.58
 -18   2   5   13.69    2.65
 -18   2   5   15.01    3.04
  18   2  -5   10.39    2.89
  18   2  -5   12.33    2.95
  18   2  -5   11.48    2.71
  18   2  -5   12.38    2.28
  16  -2  -5    4.44    1.69
 -16  -2   5    4.19    2.45
  16  -2  -5    3.15    2.69
 -16  -2   5    3.30    2.03
 -16  -2   5    7.04    3.11
 -16  -2   5    4.15    2.43
  16  -2  -5    4.87    3.07
  16   2  -5    3.71    2.38
  16   2  -5    2.07    2.09
 -16   2   5    6.03    2.56
 -16   2   5    4.00    2.13
  16   2  -5    8.90    2.58
  16   2  -5    3.42    1.77
 -14  -2   5    3.29    2.69
 -14  -2   5    2.41    1.89
  14  -2  -5    0.97    1.46
  14  -2  -5    2.70    2.76
 -14  -2   5    1.67    2.22
 -14  -2   5    2.84    2.37
  14  -2  -5    0.38    1.64
  14  -2  -5    1.86    2.43
  14   2  -5    1.72    2.00
 -14   2   5    0.67    2.01
  14   2  -5   -1.57    1.70
  14   2  -5    3.73    2.32
  14   2  -5   -1.74    2.23
 -14   2   5   -1.28    2.12
 -12  -2   5   25.92    3.76
  12  -2  -5   32.77    3.49
  12  -2  -5   26.35    4.07
  12  -2  -5   27.12    3.13
 -12  -2   5   20.06    3.67
 -12  -2   5   33.03    3.93
  12  -2  -5   23.52    3.54
 -12   2   5   21.35    3.65
 -12   2   5   26.42    3.56
  12   2  -5   31.66    3.47
  12   2  -5   33.74    3.86
  12   2  -5   28.10    3.79
  12   2  -5   27.72    3.63
  10  -2  -5  134.01   11.95
 -10  -2   5  121.23   12.23
  10  -2  -5  130.24   11.69
  10  -2  -5  119.23   12.27
 -10  -2   5  120.30   12.03
  10  -2  -5  125.06   12.09
 -10  -2   5  128.08   12.32
  10   2  -5  128.86   12.28
  10   2  -5  122.32   12.09
 -10   2   5  125.78   12.03
  10   2  -5  122.36   12.04
  10   2  -5  125.39   11.86
 -10   2   5  130.32   12.18
  -8  -2   5    3.01    1.94
  -8  -2   5    3.50    2.35
   8  -2  -5    7.06    1.93
   8  -2  -5    5.13    1.86
   8  -2  -5    7.56    1.41
  -8  -2   5    7.25    2.09
  -8   2   5    3.42    1.37
   8   2  -5    2.78    2.35
   8   2  -5    4.76    2.22
   8   2  -5    4.86    1.79
  -8   2   5    6.18    2.05
  -8   2   5    5.92    2.13
   8   2  -5    7.49    2.05
   8   2  -5    1.12    2.00
  -6  -2   5   69.26    7.26
   6  -2  -5   73.03    7.12
  -6  -2   5   67.85    6.85
  -6  -2   5   72.00    7.29
   6  -2  -5   73.39    6.93
  -6   2   5   64.22    7.12
   6   2  -5   65.56    7.30
  -6   2   5   69.86    6.46
  -6   2   5   69.16    7.02
   6   2  -5   62.08    7.24
  -6   2   5   58.58    7.02
   4  -2  -5   76.90    7.85
  -4  -2   5   73.57    7.49
  -4  -2   5   71.47    7.91
  -4  -2   5   79.19    7.87
   4  -2  -5   79.18    7.81
  -4   2   5   79.87    7.75
   4   2  -5   80.60    7.88
   4   2  -5   81.49    8.08
  -4   2   5   79.59    7.90
  -4   2   5   76.87    7.27
  -4   2   5   75.66    7.69
  -2  -2   5   13.32    2.43
   2  -2  -5   13.86    2.49
  -2  -2   5    7.81    2.44
   2  -2  -5   13.02    2.46
  -2   2   5   14.16    2.42
  -2   2   5   13.29    2.73
   2   2  -5   15.75    2.38
   2   2  -5   10.85    2.66
   0  -2  -5   37.93    5.04
   0  -2   5   48.63    5.36
   0  -2  -5   44.61    5.16
   0  -2   5   54.86    5.37
   0   2   5   57.21    5.27
   0   2   5   55.85    5.31
   0   2  -5   39.64    5.21
   0   2   5   55.09    5.60
   0   2  -5   49.88    5.42
  -2  -2  -5   79.82    7.77
  -2  -2  -5   73.28    7.81
   2  -2   5   76.10    7.74
   2  -2   5   70.10    7.44
   2   2   5   76.26    7.64
  -2   2  -5   69.36    7.79
  -2   2  -5   78.76    7.49
   2   2   5   79.65    7.76
   4  -2   5    2.01    1.88
  -4  -2  -5    2.23    2.16
   4  -2   5    1.20    1.50
  -4  -2  -5    3.68    2.13
   4  -2   5    2.86    2.11
  -4   2  -5    6.28    2.38
   4   2   5    0.78    1.90
   4   2   5    3.79    2.10
  -4   2  -5    2.85    1.43
  -6  -2  -5    4.07    2.24
   6  -2   5    8.16    2.04
   6  -2   5    3.08    1.95
   6  -2   5    6.75    1.52
  -6  -2  -5    3.40    1.99
  -6  -2  -5    3.53    2.55
   6   2   5    5.85    1.36
   6   2   5    2.44    2.02
  -6   2  -5    7.39    1.51
  -6   2  -5   10.30    2.31
   6   2   5    9.55    2.26
   8  -2   5   30.24    4.47
   8  -2   5   44.34    4.60
   8  -2   5   41.63    4.64
   8  -2   5   45.02    4.43
  -8  -2  -5   40.34    5.07
  -8  -2  -5   41.81    4.97
  -8   2  -5   34.92    4.66
   8   2   5   41.08    4.30
   8   2   5   46.35    4.85
   8   2   5   50.16    4.89
  10  -2   5    2.66    2.24
 -10  -2  -5    6.38    2.72
  10  -2   5   10.44    2.17
 -10  -2  -5    3.53    2.45
  10  -2   5    7.48    2.22
  10  -2   5    7.71    1.56
  10   2   5    8.25    1.61
 -10   2  -5    4.64    2.54
  10   2   5    8.05    2.29
  10   2   5   10.70    2.42
 -10   2  -5    7.16    2.57
 -12  -2  -5   47.22    5.60
  12  -2   5   47.47    5.17
  12  -2   5   42.31    4.96
  12  -2   5   53.13    5.17
 -12  -2  -5   35.51    5.14
  12  -2   5   49.97    4.77
 -12  -2  -5   41.95    4.72
 -12   2  -5   50.95    5.49
  12   2   5   41.26    4.78
  12   2   5   52.17    5.30
  12   2   5   39.68    4.98
 -12   2  -5   38.38    5.09
  14  -2   5   15.90    2.24
 -14  -2  -5   13.34    2.23
  14  -2   5   13.68    2.77
  14  -2   5   15.75    2.84
 -14  -2  -5   11.08    3.15
 -14  -2  -5   21.50    4.01
  14  -2   5   18.82    2.25
  14   2   5   17.32    2.81
  14   2   5   15.30    2.97
 -14   2  -5   17.95    3.14
 -14   2  -5   13.49    3.21
  14   2   5   14.78    2.30
 -16  -2  -5    4.92    2.80
 -16  -2  -5    4.60    1.66
  16  -2   5    4.11    1.43
  16  -2   5    5.39    1.68
  16  -2   5    6.29    2.43
 -16  -2  -5    5.84    3.24
  16  -2   5    0.90    2.16
  16   2   5    7.82    2.49
  16   2   5    2.38    2.43
 -16   2  -5    5.14    2.86
  16   2   5    1.46    2.26
  16   2   5    3.34    1.76
 -16   2  -5    5.20    2.66
  18  -2   5    2.56    2.35
  18  -2   5    0.57    2.43
 -18  -2  -5    0.92    3.43
 -18  -2  -5    1.53    2.88
 -18  -2  -5   -0.43    1.65
  18  -2   5    2.22    1.70
  18  -2   5    1.23    1.22
  18   2   5   -0.23    1.65
  18   2   5    3.27    2.58
 -18   2  -5   -2.08    2.56
  18   2   5    2.82    2.49
  18   2   5    1.59    2.49
 -20  -2  -5    2.46    2.38
  20  -2   5    3.10    2.79
  20  -2   5    5.18    2.55
 -20  -2  -5   -0.59    3.82
 -20  -2  -5    0.19    1.77
  20  -2   5   -0.14    1.15
  20   2   5    5.13    2.59
 -20   2  -5    0.11    2.72
  20   2   5    1.52    3.01
  20   2   5    1.55    1.91
 -22  -2  -5   -1.09    1.95
  22  -2   5    2.77    2.60
 -22  -2  -5    0.16    2.59
 -22  -2  -5    1.32    4.07
 -22   2  -5    4.05    3.08
  22   2   5    6.16    3.53
  22   2   5    0.30    2.08
  22   2   5    0.28    2.48
  24  -2   5    8.12    3.08
 -24  -2  -5    4.11    2.80
 -24  -2  -5    6.04    4.61
 -24  -2  -5    7.01    2.46
  24   2   5    3.41    2.87
  24   2   5   11.95    3.91
 -24   2  -5    8.79    3.58
  24   2   5    2.93    2.42
 -26  -2  -5    1.09    4.67
 -26  -2  -5   -3.20    2.60
  26  -2   5    3.33    3.17
  26   2   5   -5.19    2.80
 -26   2  -5   -3.25    3.28
  26   2   5   -3.58    3.69
  26   2   5   -5.89    2.59
  28  -2   5    2.84    3.44
 -28  -2  -5    7.00    5.31
 -28  -2  -5   -0.64    2.70
  28   2   5    1.26    3.20
  28   2   5    1.57    4.35
  28   2   5   -2.47    2.95
 -28   2  -5    4.07    3.81
 -30  -2  -5    3.96    5.52
  30  -2   5    2.05    3.50
 -30  -2  -5    3.68    3.04
  30   2   5   -2.21    3.15
 -30   2  -5    4.91    4.20
  30   2   5   -3.59    3.19
  30   2   5    3.90    4.21
 -32  -2  -5    7.81    6.38
  32  -2   5    4.11    4.00
  32   2   5   10.29    3.80
  32   2   5    1.83    4.82
 -32   2  -5   -3.01    4.22
  32   2   5    7.30    4.08
 -33  -3   5   -2.48    5.45
 -33  -3   5    4.54    3.95
  33   3  -5   -5.37    3.18
 -33   3   5    9.28    5.03
  33   3  -5   -1.53    3.42
 -31  -3   5   -0.02    5.52
  31  -3  -5    4.09    2.84
 -31  -3   5    2.14    3.70
  31  -3  -5    1.20    3.33
 -31   3   5   -0.22    4.12
  31   3  -5   -0.16    3.03
  31   3  -5   -3.56    3.11
  29  -3  -5    1.85    2.55
 -29  -3   5   12.13    5.35
  29  -3  -5   -1.02    3.08
 -29  -3   5    2.64    3.52
  29   3  -5    0.01    3.08
 -29   3   5    6.76    4.16
  29   3  -5    3.83    3.03
 -27  -3   5    2.27    4.75
  27  -3  -5    1.11    2.30
  27  -3  -5    0.66    2.93
 -27  -3   5    0.91    3.44
  27   3  -5    0.28    2.88
  27   3  -5    1.83    2.81
 -27   3   5   -4.77    3.49
  25  -3  -5    3.77    2.31
  25  -3  -5    3.33    2.80
 -25  -3   5   -1.71    3.17
 -25  -3   5    2.94    4.30
  25   3  -5    0.96    2.69
 -25   3   5   -5.48    3.13
  25   3  -5    2.48    2.64
  23  -3  -5    3.09    2.63
 -23  -3   5    1.72    3.20
 -23  -3   5    4.61    4.11
  23  -3  -5    1.74    2.17
 -23   3   5    2.74    3.22
  23   3  -5    1.71    2.53
  23   3  -5   -0.25    2.43
 -21  -3   5   11.50    3.65
  21  -3  -5    9.20    2.87
  21  -3  -5   10.45    2.56
 -21  -3   5   22.88    4.49
  21   3  -5   18.57    3.23
 -21   3   5   13.33    3.68
  21   3  -5   15.83    3.18
 -19  -3   5    7.19    3.49
  19  -3  -5    3.12    1.92
 -19  -3   5    0.74    2.80
  19  -3  -5   -1.08    2.28
 -19   3   5   -0.50    2.71
  19   3  -5   -0.73    2.27
  19   3  -5    0.59    2.26
 -17  -3   5    4.12    3.15
  17  -3  -5    2.26    1.77
  17  -3  -5   -0.71    2.84
  17  -3  -5    2.99    2.14
  17  -3  -5   -0.58    2.06
 -17  -3   5    1.67    2.79
  17   3  -5    0.67    2.31
  17   3  -5    2.41    2.50
 -17   3   5    2.12    2.62
  17   3  -5   -0.75    2.09
 -15  -3   5    5.79    2.95
  15  -3  -5    2.54    1.75
 -15  -3   5    7.12    2.76
 -15  -3   5    0.64    2.74
  15  -3  -5    2.67    2.16
  15  -3  -5    3.49    2.01
 -15   3   5    3.10    2.48
 -15   3   5    3.46    2.65
  15   3  -5    2.99    2.34
  15   3  -5    3.45    2.22
 -13  -3   5    2.82    2.68
 -13  -3   5    8.59    2.65
  13  -3  -5    0.15    1.93
  13  -3  -5    2.05    1.67
 -13  -3   5    1.10    2.86
  13  -3  -5   -1.76    1.97
  13   3  -5    3.61    2.24
  13   3  -5    1.89    2.35
  13   3  -5    1.09    2.12
 -13   3   5    4.64    2.53
 -13   3   5    5.98    2.57
  11  -3  -5    4.64    2.16
 -11  -3   5   -1.16    2.51
 -11  -3   5    1.28    2.31
 -11  -3   5    3.38    2.39
  11  -3  -5    4.53    2.12
  11  -3  -5    0.87    1.49
 -11   3   5    6.25    2.44
  11   3  -5    1.27    2.03
 -11   3   5   -2.35    2.25
  11   3  -5    1.07    2.18
  11   3  -5   -1.05    2.16
  -9  -3   5   19.92    3.22
   9  -3  -5   14.80    2.93
  -9  -3   5   26.01    3.62
   9  -3  -5   23.15    3.08
  -9  -3   5   17.25    3.18
   9   3  -5   19.24    2.99
  -9   3   5   16.03    3.28
  -9   3   5   23.10    3.33
   9   3  -5   19.31    3.75
   9   3  -5   14.38    3.13
   9   3  -5   20.14    3.20
   7  -3  -5   -0.77    1.98
  -7  -3   5    4.32    2.25
  -7  -3   5   -0.48    1.94
   7  -3  -5    1.39    2.21
  -7  -3   5    1.42    2.48
   7   3  -5    1.71    2.08
   7   3  -5    1.26    2.56
   7   3  -5   -1.52    2.09
  -7   3   5    2.00    2.06
  -7   3   5    3.77    2.42
  -7   3   5    6.48    2.34
  -5  -3   5    0.42    1.79
  -5  -3   5    3.31    2.23
  -5  -3   5   -0.77    2.15
   5  -3  -5    2.60    2.31
   5  -3  -5    1.50    2.06
  -5   3   5    2.38    2.02
   5   3  -5    1.08    2.10
  -5   3   5   -0.52    2.05
  -5   3   5    2.56    2.49
   5   3  -5    2.57    2.72
  -3  -3   5   35.41    4.29
   3  -3  -5   29.70    3.94
  -3  -3   5   23.60    3.93
   3  -3  -5   24.62    3.93
  -3   3   5   34.42    4.42
  -3   3   5   38.05    4.12
   3   3  -5   30.55    3.94
   3   3  -5   29.84    4.43
   1  -3  -5   17.97    3.22
   1  -3  -5   17.58    3.10
  -1  -3   5   17.95    3.26
  -1  -3   5   17.46    3.07
  -1   3   5   25.38    3.67
   1   3  -5   19.52    3.36
   1   3  -5   21.27    3.15
  -1   3   5   22.72    3.28
  -1  -3  -5    9.93    2.70
   1  -3   5    8.55    2.23
   1  -3   5    9.25    2.72
  -1  -3  -5   11.85    2.84
   1   3   5   16.53    2.78
  -1   3  -5   10.88    2.38
   1   3   5    8.18    2.48
   1   3   5   10.69    2.90
  -1   3  -5   12.59    3.21
  -3  -3  -5   -0.40    2.38
   3  -3   5    1.78    1.76
  -3  -3  -5    2.65    2.47
   3  -3   5   -1.28    2.24
   3   3   5   -1.72    2.05
  -3   3  -5   -0.11    1.75
  -3   3  -5    2.59    2.45
   3   3   5    1.75    2.05
   5  -3   5   67.92    7.18
   5  -3   5   57.58    6.85
  -5  -3  -5   66.32    7.26
   5   3   5   60.32    7.16
  -5   3  -5   67.02    6.77
  -5   3  -5   70.16    7.17
   5   3   5   67.58    7.13
  -7  -3  -5   -2.43    2.34
   7  -3   5    0.52    1.74
   7  -3   5   -1.28    2.12
  -7  -3  -5   -3.74    2.54
  -7  -3  -5   -0.78    2.09
   7  -3   5    1.28    1.97
   7   3   5   -2.78    2.01
   7   3   5    0.89    1.39
   7   3   5    0.61    2.13
  -7   3  -5    0.69    2.31
  -7   3  -5   -1.85    1.49
  -9  -3  -5   11.90    3.03
   9  -3   5   13.50    2.39
   9  -3   5   18.48    2.96
   9  -3   5   17.16    3.12
  -9  -3  -5   18.80    3.48
  -9  -3  -5   16.34    3.25
  -9   3  -5   15.01    3.35
   9   3   5   19.03    3.10
   9   3   5   13.63    2.96
   9   3   5   16.58    2.32
  11  -3   5    3.08    2.32
 -11  -3  -5    3.83    2.66
 -11  -3  -5    0.33    2.70
  11  -3   5    2.94    1.61
  11  -3   5    5.95    2.35
  11  -3   5    4.45    2.25
 -11  -3  -5    7.89    2.85
  11   3   5    8.23    2.57
  11   3   5    4.27    1.62
  11   3   5    2.59    2.35
 -11   3  -5    2.61    2.66
 -11   3  -5   -2.11    2.65
  13  -3   5   10.65    1.96
  13  -3   5    3.98    2.42
 -13  -3  -5    6.37    3.13
 -13  -3  -5    9.24    3.37
  13  -3   5    7.74    2.55
  13  -3   5    7.96    2.61
  13   3   5    6.55    2.70
 -13   3  -5    9.00    2.93
  13   3   5    8.24    3.05
  13   3   5    5.20    1.76
  15  -3   5    1.24    1.78
  15  -3   5    1.41    2.35
 -15  -3  -5    6.81    3.45
 -15  -3  -5    1.06    3.00
  15  -3   5   -5.07    2.19
 -15   3  -5   -3.20    2.52
  15   3   5    4.08    2.58
  15   3   5   -3.04    1.39
  17  -3   5   -0.51    2.59
  17  -3   5    5.06    2.42
  17  -3   5    1.80    1.86
 -17  -3  -5    1.00    3.29
 -17  -3  -5    6.20    3.63
 -17   3  -5   -0.07    2.77
  17   3   5   -1.60    2.48
  17   3   5    0.34    1.74
  19  -3   5   15.91    2.56
  19  -3   5   11.81    3.26
 -19  -3  -5   14.64    4.12
  19  -3   5    7.05    2.90
 -19  -3  -5    5.78    3.93
  19   3   5    9.06    3.18
  19   3   5    9.67    2.40
 -19   3  -5   11.61    3.40
 -21  -3  -5    1.37    3.97
  21  -3   5    8.12    3.00
 -21  -3  -5    8.13    4.45
  21  -3   5    6.49    2.37
  21   3   5    9.18    2.41
  21   3   5    9.95    3.23
 -21   3  -5   16.85    3.66
 -23  -3  -5   -0.43    2.15
  23  -3   5    0.69    2.26
  23  -3   5   -3.45    2.72
 -23  -3  -5    1.56    3.20
 -23  -3  -5    0.75    4.34
  23   3   5    5.55    3.80
  23   3   5    3.43    3.12
  23   3   5   -0.45    2.04
 -23   3  -5   -0.32    3.36
  25  -3   5   -2.08    2.92
 -25  -3  -5    1.59    4.54
 -25  -3  -5   -5.31    3.05
  25  -3   5    1.30    2.44
  25   3   5    7.18    3.51
 -25   3  -5   -0.18    3.58
  25   3   5    1.33    2.49
  25   3   5    2.95    3.86
 -27  -3  -5    4.48    3.59
  27  -3   5   -5.91    3.00
 -27  -3  -5    2.05    4.99
  27   3   5   -4.52    4.24
  27   3   5    2.24    3.37
 -27   3  -5    2.57    3.95
  27   3   5   -1.59    2.56
  29  -3   5    4.79    3.44
 -29  -3  -5   -1.84    5.65
 -29  -3  -5    0.31    3.30
 -29   3  -5   -3.55    3.95
  29   3   5   -3.11    3.42
  29   3   5    2.08    3.01
  29   3   5   -3.09    4.58
 -30  -4   5   -0.12    5.64
 -30  -4   5    6.28    4.48
 -30   4   5    8.91    5.09
  30   4  -5   -1.90    3.18
 -28  -4   5    4.42    5.53
  28  -4  -5   -0.88    3.73
  28  -4  -5    2.99    2.72
 -28  -4   5    4.46    4.21
  28   4  -5   -3.00    2.79
  28   4  -5    1.93    3.74
 -28   4   5    0.99    4.70
  26  -4  -5    3.46    2.55
 -26  -4   5   -1.49    5.07
  26  -4  -5   -0.08    3.30
 -26  -4   5    6.59    4.05
  26   4  -5   -0.16    2.75
  26   4  -5    7.63    3.42
 -26   4   5    1.83    4.21
 -24  -4   5   -2.51    4.29
 -24  -4   5    1.22    3.89
  24  -4  -5   -0.65    3.18
  24  -4  -5    4.06    2.45
  24   4  -5    1.36    3.25
  24   4  -5   -2.92    2.63
 -24   4   5    1.72    3.96
 -22  -4   5   -5.55    3.34
  22  -4  -5    3.19    3.12
 -22  -4   5    3.77    4.23
  22  -4  -5   -3.29    2.30
  22   4  -5   -0.10    2.72
 -22   4   5   -2.10    3.56
  22   4  -5    2.95    3.12
  20  -4  -5    1.41    2.93
 -20  -4   5   -6.36    3.72
 -20  -4   5    0.65    3.74
  20  -4  -5   -2.03    2.21
 -20   4   5   -1.16    3.47
  20   4  -5    1.85    2.44
  20   4  -5   -1.93    2.89
 -18  -4   5    3.38    3.49
  18  -4  -5    3.04    2.29
 -18  -4   5    4.55    3.78
  18  -4  -5    4.85    2.81
  18   4  -5    1.43    2.45
 -18   4   5    3.77    3.46
  18   4  -5    1.84    2.98
  16  -4  -5   23.42    3.16
  16  -4  -5   23.34    3.85
 -16  -4   5   19.07    4.14
 -16  -4   5   15.91    4.30
  16   4  -5   22.67    3.80
  16   4  -5   16.33    3.35
 -16   4   5   15.34    4.02
 -14  -4   5    3.78    2.93
  14  -4  -5    0.73    2.47
 -14  -4   5    3.34    3.09
 -14   4   5    1.62    3.11
  14   4  -5    2.54    2.39
  14   4  -5    3.63    2.66
 -12  -4   5    3.08    2.72
  12  -4  -5   -0.07    2.33
 -12  -4   5    2.98    3.06
  12  -4  -5    5.51    2.67
  12   4  -5   -2.33    2.44
  12   4  -5   -1.19    2.11
 -12   4   5    6.22    3.15
  10  -4  -5    1.94    2.50
 -10  -4   5    5.41    2.63
  10  -4  -5   -0.70    2.31
 -10  -4   5   -0.23    2.74
  10   4  -5    6.28    2.43
  10   4  -5    1.45    2.47
 -10   4   5    4.02    2.79
 -10   4   5   -1.41    2.60
  -8  -4   5    0.16    2.20
  -8  -4   5    1.55    2.58
   8  -4  -5   -1.37    2.18
   8  -4  -5   -3.02    2.43
   8   4  -5    1.24    2.53
  -8   4   5   -4.13    2.55
   8   4  -5    2.32    3.09
  -8   4   5   -2.45    2.19
  -8   4   5   -1.32    2.46
  -6  -4   5   -0.68    2.06
  -6  -4   5    1.04    2.61
   6  -4  -5   -1.33    2.52
   6  -4  -5    0.76    2.28
  -6   4   5   -1.64    2.30
   6   4  -5   -4.18    2.96
  -6   4   5    3.78    2.80
  -6   4   5    0.00    2.39
   6   4  -5   -0.35    2.49
  -4  -4   5    3.96    2.56
   4  -4  -5    7.17    2.72
   4  -4  -5    4.40    2.72
  -4   4   5    2.61    2.47
   4   4  -5    1.24    2.44
  -4   4   5   10.13    2.53
  -4   4   5    9.83    3.13
   4   4  -5   -2.06    2.91
   2  -4  -5    4.44    2.67
   2  -4  -5    0.07    2.47
  -2  -4   5   -0.91    2.28
   2   4  -5   -0.67    2.79
  -2   4   5   -2.57    2.80
   2   4  -5    0.67    2.41
  -2   4   5    1.78    2.43
   0  -4  -5    7.92    2.92
   0  -4   5   12.80    2.90
   0  -4  -5    8.85    3.06
   0   4   5   11.74    2.96
   0   4  -5   11.01    2.79
   0   4   5   12.73    3.45
   0   4  -5   15.13    3.38
   0   4   5    6.02    2.87
  -2  -4  -5    0.91    2.53
  -2  -4  -5   -1.73    2.73
   2  -4   5   -0.92    2.02
   2   4   5   -0.92    2.50
  -2   4  -5    0.49    2.20
   2   4   5    0.60    2.92
  -2   4  -5   -1.50    2.62
   2   4   5   -3.48    4.17
  -4  -4  -5    6.99    2.68
   4  -4   5    4.72    2.35
  -4   4  -5    6.77    3.09
  -4   4  -5    6.68    2.32
   4   4   5    4.78    2.63
   6  -4   5    0.72    2.17
  -6  -4  -5    3.94    2.65
  -6   4  -5    1.63    2.00
   6   4   5    1.61    2.52
  -6   4  -5   -1.05    2.72
  -8  -4  -5    1.76    2.84
  -8  -4  -5    1.04    2.64
   8  -4   5    1.24    2.14
  -8   4  -5   -0.50    3.04
   8   4   5    1.71    1.65
   8   4   5    2.04    2.54
  -8   4  -5   -3.03    1.80
 -10  -4  -5    0.07    2.77
  10  -4   5    2.49    2.21
 -10  -4  -5   -1.84    2.77
  10   4   5    1.20    1.67
  10   4   5    3.15    2.83
 -10   4  -5   -2.02    3.04
 -10   4  -5    0.50    1.92
 -12  -4  -5    2.01    3.37
  12  -4   5    4.10    2.70
 -12  -4  -5    1.44    2.92
  12  -4   5    3.45    2.76
  12  -4   5   -1.39    2.12
  12   4   5    0.12    2.89
  12   4   5    1.35    1.73
 -12   4  -5    4.42    3.26
  14  -4   5    3.32    2.27
  14  -4   5    3.17    2.89
 -14  -4  -5    5.45    3.78
  14  -4   5    0.86    2.84
 -14  -4  -5    4.22    3.52
  14   4   5    7.09    3.21
  14   4   5    5.34    1.89
 -14   4  -5    2.23    3.29
 -16  -4  -5   11.60    3.88
 -16  -4  -5    5.37    3.92
  16  -4   5    1.09    2.19
  16  -4   5    1.35    3.00
  16  -4   5   -0.32    2.89
 -16   4  -5    3.50    3.40
  16   4   5    3.09    2.02
  16   4   5    5.82    3.24
 -18  -4  -5    5.00    3.97
 -18  -4  -5    0.24    3.99
  18  -4   5    0.07    3.03
  18  -4   5    0.28    2.21
  18   4   5   -0.30    1.79
 -18   4  -5    3.59    3.62
  18   4   5    5.48    3.30
 -20  -4  -5   -2.66    3.97
 -20  -4  -5   -7.14    3.92
  20  -4   5   -1.30    2.38
  20  -4   5   -1.56    2.89
 -20   4  -5   -0.91    3.81
  20   4   5   -0.32    1.99
  20   4   5    0.39    3.18
 -22  -4  -5   -4.65    4.28
  22  -4   5    4.45    2.62
  22  -4   5    1.38    3.08
 -22  -4  -5   11.76    5.11
 -22   4  -5    7.31    4.13
  22   4   5    1.67    3.44
  22   4   5   -2.12    2.28
  24  -4   5    4.13    3.30
 -24  -4  -5    0.25    3.80
 -24  -4  -5    0.10    4.43
  24   4   5    2.53    4.11
  24   4   5    2.83    2.44
 -24   4  -5    5.97    4.40
  24   4   5    1.29    3.70
  26  -4   5    0.22    3.28
 -26  -4  -5    2.87    3.99
 -26  -4  -5    2.93    5.23
  26   4   5   -2.22    4.18
 -26   4  -5    5.82    4.34
  26   4   5    1.21    4.02
  25  -5  -5   -2.35    4.09
  25  -5  -5   -3.11    2.91
 -25  -5   5    3.80    5.48
 -25  -5   5    3.35    4.59
  25   5  -5    0.49    3.12
 -25   5   5    3.23    4.70
  25   5  -5    2.49    3.99
 -23  -5   5   -0.68    4.31
  23  -5  -5    2.28    2.82
  23  -5  -5   -3.92    3.68
 -23  -5   5   12.28    5.10
 -23   5   5   -1.02    4.55
  23   5  -5    5.20    3.73
  23   5  -5    0.01    3.01
 -21  -5   5    5.21    4.08
  21  -5  -5   -5.69    3.48
 -21  -5   5    5.01    4.66
 -21   5   5    2.61    4.38
  21   5  -5   -0.96    2.73
  21   5  -5    2.47    3.60
  19  -5  -5    0.95    3.59
 -19  -5   5   -7.61    4.20
 -19  -5   5    4.77    4.25
  19   5  -5    0.61    2.76
 -19   5   5   -4.23    3.86
  19   5  -5   -1.32    3.33
 -17  -5   5    1.22    4.08
 -17  -5   5   -2.20    3.52
  17  -5  -5   -0.08    3.07
  17   5  -5    0.18    3.22
  17   5  -5    0.74    2.60
 -17   5   5   -7.89    3.66
 -15  -5   5   -6.08    3.37
 -15  -5   5   -3.66    3.51
  15  -5  -5   -0.98    2.92
 -15   5   5   -0.77    3.72
  15   5  -5   -0.73    2.56
  15   5  -5   -3.41    3.12
 -13  -5   5    2.39    3.87
 -13  -5   5    5.04    3.44
  13  -5  -5    2.72    2.95
 -13   5   5    0.27    3.58
  13   5  -5   -1.61    2.34
  13   5  -5   -7.40    2.84
 -11  -5   5    1.19    3.01
 -11  -5   5   -1.36    3.52
  11  -5  -5   -3.37    2.83
  11   5  -5    0.68    2.57
  11   5  -5    1.86    3.04
 -11   5   5    0.00    3.36
  -9  -5   5    9.73    3.28
   9  -5  -5    7.38    3.25
  -9  -5   5    5.94    3.47
   9   5  -5    2.16    3.04
  -9   5   5    8.25    3.85
   9   5  -5    3.85    3.85
   7  -5  -5    5.85    3.27
  -7  -5   5    6.03    3.39
  -7  -5   5    6.38    2.86
   7   5  -5    9.25    3.81
   7   5  -5    1.17    3.06
  -7   5   5   -0.16    3.44
  -5  -5   5    1.05    2.53
   5  -5  -5    0.59    2.99
  -5  -5   5   -1.06    3.24
   5   5  -5   -1.09    2.99
   5   5  -5   -4.66    3.35
  -5   5   5   -3.38    3.26
   3  -5  -5   -4.78    2.78
  -3  -5   5    3.29    3.10
  -3   5   5    1.06    3.58
   3   5  -5    0.18    3.46
   1  -5  -5   -3.49    2.87
  -1  -5   5    0.53    2.97
   1   5  -5   -1.58    3.30
  -1   5   5    0.43    3.52
  -1   5   5    0.81    3.09
  -1  -5  -5   24.05    4.31
   1  -5   5   20.77    4.26
   1   5   5   24.11    4.29
  -1   5  -5   23.32    4.86
   1   5   5   29.17    4.94
  -3  -5  -5   21.25    4.05
   3  -5   5   18.13    3.68
   3   5   5   17.35    4.13
  -3   5  -5   13.54    4.31
   3   5   5   12.04    3.73
  -5  -5  -5    6.16    3.35
   5  -5   5    3.45    2.74
   5   5   5    1.12    3.14
  -5   5  -5    7.40    3.77
  -7  -5  -5    1.57    3.43
  -7  -5  -5    4.75    3.40
   7  -5   5    1.37    2.73
  -7   5  -5    5.28    3.47
   7   5   5   -1.69    3.01
  -7   5  -5   -4.58    2.48
   9  -5   5    0.25    2.61
  -9  -5  -5    1.15    3.48
  -9  -5  -5   -0.65    3.19
  -9   5  -5    0.37    2.40
   9   5   5    1.14    1.98
   9   5   5   -3.93    2.83
  -9   5  -5   -6.86    3.52
 -11  -5  -5    3.44    3.78
  11  -5   5   -0.95    2.66
 -11  -5  -5    8.35    3.73
  11   5   5    4.14    3.53
  11   5   5    1.65    2.05
 -11   5  -5    4.32    3.85
 -13  -5  -5   -2.47    3.48
  13  -5   5    5.07    3.82
  13  -5   5   -0.01    2.75
 -13  -5  -5    3.27    3.82
 -13   5  -5   -5.00    3.75
  13   5   5   -0.04    3.37
  13   5   5   -0.95    2.01
 -15  -5  -5   -4.00    4.02
 -15  -5  -5   -0.31    3.99
  15  -5   5   -2.92    2.67
 -15   5  -5   -2.33    4.00
  15   5   5   -1.51    2.00
  15   5   5    2.41    3.46
  17  -5   5    5.26    3.07
  17  -5   5    3.66    3.28
 -17  -5  -5    5.77    4.28
 -17  -5  -5   14.06    4.90
  17   5   5    5.53    3.76
 -17   5  -5    2.42    4.30
  17   5   5    3.01    2.28
  19  -5   5    3.35    3.21
 -19  -5  -5   -6.70    4.45
  19  -5   5    3.43    3.38
 -19  -5  -5    6.16    4.73
 -19   5  -5   -4.53    4.38
  19   5   5    4.30    3.69
 -21  -5  -5   -1.02    4.95
 -21  -5  -5    9.11    4.86
  21  -5   5    3.38    3.57
  21   5   5   -1.02    3.60
 -21   5  -5    6.90    4.73
 -23  -5  -5   -9.79    4.75
  23  -5   5   -0.58    3.54
 -23  -5  -5    2.79    5.22
 -23   5  -5    2.63    4.71
  23   5   5    2.13    3.88
 -18  -6   5    6.50    4.63
 -18  -6   5   -2.35    4.93
  18  -6  -5    6.26    4.11
  18   6  -5    2.52    3.96
 -18   6   5   -3.48    4.75
  18   6  -5    1.12    3.02
  16  -6  -5    4.15    3.95
 -16  -6   5    0.38    4.85
 -16  -6   5    6.43    4.40
  16   6  -5   -0.05    3.78
 -16   6   5   -4.74    4.62
  16   6  -5    1.54    3.04
 -14  -6   5   -0.42    4.33
 -14  -6   5    8.59    4.29
  14  -6  -5    0.62    3.89
  14   6  -5   -2.30    2.72
 -14   6   5    2.68    4.75
  14   6  -5    7.86    3.63
 -12  -6   5    0.78    4.37
 -12  -6   5    6.03    3.75
  12  -6  -5    2.48    3.79
  12   6  -5    0.64    3.56
  12   6  -5   -1.16    2.72
 -12   6   5    2.99    4.71
 -10  -6   5   -0.87    3.46
 -10  -6   5    2.52    4.29
  10  -6  -5    1.04    3.62
 -10   6   5    0.38    4.32
  10   6  -5    2.11    3.58
  10   6  -5   -0.89    2.78
  -8  -6   5    0.94    3.90
   8  -6  -5    1.09    3.59
  -8  -6   5    3.57    3.45
   8   6  -5    2.16    3.45
   8   6  -5   -7.03    3.98
  -8   6   5    3.02    4.37
   6  -6  -5   -5.75    3.59
  -6  -6   5    1.20    3.13
  -6  -6   5    0.58    3.77
  -6   6   5   -0.79    4.33
   6   6  -5   -2.45    3.40
   6   6  -5    4.74    4.27
  -4  -6   5    3.06    3.21
   4  -6  -5    0.34    3.70
  -4  -6   5   -0.65    3.93
   4   6  -5    5.08    4.24
   4   6  -5   -3.33    3.45
  -4   6   5   -1.13    4.27
  -4   6   5   -0.94    3.54
  -2  -6   5    5.16    3.24
   2  -6  -5   -3.72    3.40
  -2  -6   5   -1.53    3.59
  -2   6   5    3.80    4.24
  -2   6   5    1.31    3.71
   2   6  -5    5.39    4.28
   0  -6   5   -0.27    3.75
   0  -6  -5    0.23    3.46
   0   6  -5    0.62    4.15
   0   6   5    1.35    4.26
   0   6   5    2.53    3.56
   2  -6   5   -0.98    3.49
  -2  -6  -5    0.56    3.48
  -2   6  -5   -6.18    4.18
   2   6   5    6.30    3.64
   4  -6   5    2.10    3.69
  -4  -6  -5    3.82    4.04
   4   6   5   -4.55    3.56
  -4   6  -5   -0.33    4.22
  -6  -6  -5   -0.23    3.76
  -6  -6  -5   -5.44    3.98
   6  -6   5   -5.33    3.36
  -6   6  -5    1.47    4.31
   6   6   5   -2.79    3.50
  -8  -6  -5    9.66    4.11
   8  -6   5   -3.45    3.47
  -8  -6  -5    0.99    4.11
   8   6   5    0.51    2.32
   8   6   5   -4.51    3.25
  -8   6  -5    4.36    4.30
 -10  -6  -5    2.22    3.96
  10  -6   5    0.84    3.43
 -10  -6  -5   -4.00    4.33
  10   6   5    3.68    2.40
  10   6   5   -2.41    3.70
 -10   6  -5    3.79    4.44
  12  -6   5    0.12    3.70
 -12  -6  -5   -2.10    4.51
 -12  -6  -5    4.00    4.33
 -12   6  -5   -6.87    4.18
  12   6   5    2.68    3.91
 -14  -6  -5   -2.72    4.68
 -14  -6  -5    4.06    4.78
  14  -6   5    1.53    3.70
 -14   6  -5    2.22    4.93
  14   6   5   -2.78    3.86
 -16  -6  -5   -9.03    4.66
 -16  -6  -5    4.97    4.50
  16   6   5    1.83    3.96
 -16   6  -5   -4.21    4.63
  36   0  -6   -0.85    4.27
  36   0  -6   -4.69    4.51
  34   0  -6   -3.18    4.34
  34   0  -6    3.76    4.18
 -34   0   6   -2.51    2.94
  32   0  -6   -3.11    3.94
 -32   0   6    0.38    2.67
  32   0  -6   -4.75    3.84
 -32   0   6    1.58    5.03
  30   0  -6   -2.54    3.52
  30   0  -6    0.47    3.57
 -30   0   6   -4.00    2.54
 -30   0   6    6.03    4.81
  28   0  -6   -8.00    3.26
 -28   0   6    6.65    4.66
  28   0  -6    3.76    3.38
 -28   0   6    5.21    2.60
  26   0  -6   -2.13    2.97
  26   0  -6    4.13    3.11
 -26   0   6    0.07    2.33
 -26   0   6    0.03    4.24
  24   0  -6    9.41    3.34
 -24   0   6    6.13    2.43
  24   0  -6    9.13    3.11
 -24   0   6   10.85    3.93
 -22   0   6   45.63    5.75
  22   0  -6   41.42    4.83
  22   0  -6   34.11    4.92
 -22   0   6   33.91    4.86
 -22   0   6   40.91    4.55
 -20   0   6    4.97    2.06
  20   0  -6    8.39    2.92
  20   0  -6    3.06    2.26
 -20   0   6    3.26    3.17
 -20   0   6    5.32    2.43
  20   0  -6    3.90    2.41
  18   0  -6   -3.18    2.17
 -18   0   6   -0.25    1.87
  18   0  -6    3.67    2.56
 -18   0   6    2.59    2.91
  18   0  -6    0.13    2.03
 -18   0   6    0.34    2.07
  16   0  -6    7.38    2.56
 -16   0   6    5.02    2.25
 -16   0   6    5.67    2.98
  16   0  -6    3.24    2.51
 -16   0   6    3.85    1.95
  14   0  -6    1.82    2.14
 -14   0   6   -0.01    1.85
 -14   0   6    1.36    1.95
 -14   0   6   -2.27    2.65
  14   0  -6   -0.48    2.25
 -12   0   6    7.75    2.78
 -12   0   6    5.69    2.10
 -12   0   6    7.88    1.94
  12   0  -6    3.95    2.27
 -12   0   6   10.12    1.48
  12   0  -6    9.80    2.54
 -10   0   6   95.95    8.61
 -10   0   6   86.96    8.82
  10   0  -6   88.93    8.89
 -10   0   6   90.09    8.99
  10   0  -6   86.28    8.81
 -10   0   6   90.02    8.33
  -8   0   6  136.64   13.16
   8   0  -6  146.25   13.30
  -8   0   6  145.82   13.28
   8   0  -6  139.02   13.29
   6   0  -6   83.79    7.91
  -6   0   6   83.44    7.97
   6   0  -6   83.30    8.08
  -6   0   6   88.64    8.04
   6   0  -6   81.37    8.08
   0   0   6    0.04    0.64
   0   0  -6    1.35    0.74
   0   0  -6   -0.52    0.76
   0   0   6    0.49    0.75
   0   0  -6    0.49    0.72
   0   0   6    0.62    0.69
   4   0   6    7.47    1.55
   4   0   6    4.76    1.01
  -4   0  -6    6.75    0.98
  -4   0  -6    5.22    1.66
  -4   0  -6    6.23    1.52
   4   0   6    7.51    1.59
  -4   0  -6    5.52    0.98
   4   0   6    6.54    1.58
   6   0   6  139.70   13.41
  -6   0  -6  154.98   13.23
   6   0   6  138.93   13.38
   6   0   6  144.35   13.21
  -6   0  -6  139.15   13.44
  -6   0  -6  140.79   13.36
   6   0   6  144.78   13.36
  -8   0  -6  114.82   11.43
   8   0   6  120.22   11.43
  -8   0  -6  117.13   11.53
   8   0   6  122.04   11.47
   8   0   6  120.87   11.49
   8   0   6  129.20   11.30
 -10   0  -6    2.50    1.71
 -10   0  -6    0.61    0.83
  10   0   6    1.09    1.74
  10   0   6    2.80    2.11
  10   0   6   -0.93    1.80
  10   0   6    2.95    1.89
 -10   0  -6    0.87    2.34
  10   0   6   -2.60    1.36
 -12   0  -6    0.02    2.50
 -12   0  -6   -0.97    1.74
  12   0   6    0.60    1.55
  12   0   6    1.85    2.07
  12   0   6   -0.84    1.88
  12   0   6    2.55    1.99
 -12   0  -6    0.65    0.92
  12   0   6   -2.21    2.06
 -14   0  -6    1.95    1.94
  14   0   6   -0.12    1.86
  14   0   6    4.91    2.43
 -14   0  -6    0.91    2.82
  14   0   6    2.62    2.30
 -14   0  -6    4.48    1.10
  14   0   6    2.24    2.35
  14   0   6    5.54    1.74
 -16   0  -6   21.95    4.04
 -16   0  -6   29.09    2.53
  16   0   6   17.79    3.24
  16   0   6   24.36    3.70
  16   0   6   20.07    3.38
  16   0   6   17.74    2.91
  16   0   6   18.31    3.29
 -16   0  -6   22.49    3.26
  18   0   6    0.30    2.60
 -18   0  -6    0.39    2.88
  18   0   6   -1.94    2.38
  18   0   6    3.33    2.44
 -18   0  -6    0.76    2.05
  18   0   6    1.23    1.81
 -18   0  -6    0.56    1.08
 -20   0  -6   16.51    3.14
  20   0   6   13.23    3.38
 -20   0  -6   15.25    4.10
 -20   0  -6   16.38    2.00
  20   0   6   16.11    2.76
  20   0   6   17.61    3.38
 -22   0  -6    7.21    3.95
 -22   0  -6   14.29    1.86
 -22   0  -6   15.64    3.08
  22   0   6   11.05    3.47
  22   0   6   10.61    2.73
  22   0   6   11.18    3.22
  24   0   6   13.91    3.74
 -24   0  -6   16.19    4.49
 -24   0  -6   15.45    1.96
  24   0   6   13.24    2.91
  24   0   6    6.35    3.34
  26   0   6    9.45    3.69
 -26   0  -6    4.12    1.49
  26   0   6   -0.87    2.65
  26   0   6    5.75    3.31
 -26   0  -6    6.35    4.44
  28   0   6    1.41    2.87
  28   0   6    5.42    3.98
 -28   0  -6    9.11    4.80
  28   0   6   -4.54    3.24
  30   0   6    0.57    4.09
 -30   0  -6    2.63    4.65
  32   0   6    2.06    4.44
 -32   0  -6   -1.60    4.90
 -34   0  -6   -2.97    5.58
 -35  -1   6    7.28    3.50
  35  -1  -6   -2.88    4.77
  35  -1  -6    5.33    4.14
 -35  -1   6   -0.61    5.22
  35   1  -6   -0.87    4.67
 -35   1   6    0.62    4.14
  35   1  -6   -2.62    3.57
  33  -1  -6    6.36    4.72
  33  -1  -6   -1.79    3.56
 -33  -1   6   -1.24    3.21
 -33  -1   6   -0.08    4.80
 -33   1   6    5.72    3.93
  33   1  -6    3.81    3.74
  33   1  -6   -0.68    4.29
 -33   1   6   -0.18    2.61
  31  -1  -6   -4.12    4.19
 -31  -1   6    3.20    4.24
  31  -1  -6   -0.48    3.32
 -31  -1   6   -0.34    3.03
  31   1  -6   -3.28    3.23
 -31   1   6    0.64    3.41
 -31   1   6   -1.31    2.35
  31   1  -6   -2.65    3.85
  29  -1  -6    3.96    3.21
 -29  -1   6    3.84    4.18
  29  -1  -6   -6.37    3.80
 -29  -1   6    0.36    2.88
 -29   1   6    0.29    3.14
  29   1  -6    1.74    3.75
  29   1  -6   -1.36    3.01
 -29   1   6   -0.72    2.14
 -27  -1   6    0.78    3.61
  27  -1  -6   -3.15    3.52
  27  -1  -6    0.47    2.82
 -27  -1   6   -0.24    2.75
 -27   1   6   -0.86    2.14
  27   1  -6    0.90    2.92
  27   1  -6   -3.76    3.20
 -27   1   6    2.18    2.80
  25  -1  -6    2.05    2.62
  25  -1  -6    6.09    3.38
 -25  -1   6    2.52    2.55
 -25  -1   6    0.80    3.39
 -25   1   6    3.73    2.14
  25   1  -6   -2.29    2.67
 -25   1   6   -1.85    2.45
  25   1  -6    6.24    3.11
 -23  -1   6   -0.40    2.29
  23  -1  -6   -1.21    3.16
 -23  -1   6    3.57    3.32
  23  -1  -6    6.68    2.44
 -23  -1   6    1.73    2.57
  23   1  -6    1.95    2.67
 -23   1   6   -0.90    1.95
 -23   1   6    1.65    2.35
  21  -1  -6    0.34    2.03
  21  -1  -6    3.26    2.68
 -21  -1   6    0.26    2.13
 -21  -1   6   -0.59    2.16
 -21  -1   6   -1.13    3.12
  21  -1  -6    2.84    2.89
  21   1  -6   -1.51    2.37
 -21   1   6    1.15    2.11
  21   1  -6    0.51    2.33
 -21   1   6    3.86    2.49
  21   1  -6    0.32    1.60
  21   1  -6   -0.34    2.08
 -21   1   6    5.56    1.94
 -19  -1   6    0.62    2.02
 -19  -1   6    2.47    2.06
  19  -1  -6    4.14    2.66
  19  -1  -6    3.19    2.76
 -19  -1   6    0.00    2.84
  19  -1  -6    2.88    1.96
 -19   1   6   -2.07    1.75
 -19   1   6    3.42    1.95
  19   1  -6    0.56    2.42
 -19   1   6    2.35    2.42
  19   1  -6    3.24    1.59
  19   1  -6    2.03    2.28
  19   1  -6    3.20    2.06
  17  -1  -6    1.82    2.66
  17  -1  -6    0.30    1.77
 -17  -1   6    6.51    3.09
 -17  -1   6    1.15    1.97
  17  -1  -6    4.30    2.63
 -17  -1   6   -1.11    1.95
 -17   1   6    5.13    1.86
  17   1  -6   -0.15    2.45
 -17   1   6    2.63    1.82
 -17   1   6    4.96    2.38
  17   1  -6    1.54    1.43
  17   1  -6    3.03    2.07
  17   1  -6    0.15    2.11
 -15  -1   6   30.94    4.54
 -15  -1   6   30.21    3.88
  15  -1  -6   26.82    4.16
  15  -1  -6   33.33    4.43
 -15  -1   6   29.28    3.80
  15  -1  -6   28.62    3.57
 -15   1   6   32.85    4.08
  15   1  -6   32.17    3.43
  15   1  -6   27.13    3.85
 -15   1   6   36.12    3.75
 -15   1   6   38.04    3.80
  15   1  -6   33.94    4.30
  15   1  -6   28.28    3.92
  13  -1  -6    8.28    2.69
  13  -1  -6    8.21    1.82
 -13  -1   6    8.52    1.67
 -13  -1   6    4.82    2.78
 -13  -1   6    9.90    2.31
  13  -1  -6    9.90    2.54
 -13  -1   6    6.39    2.16
 -13   1   6   12.75    2.51
  13   1  -6    7.26    2.33
  13   1  -6    7.72    2.56
  13   1  -6   10.61    2.25
  13   1  -6   12.48    1.71
 -13   1   6   10.14    2.19
 -13   1   6    7.30    1.98
  11  -1  -6   15.14    2.02
  11  -1  -6   17.88    3.02
  11  -1  -6   18.79    2.85
 -11  -1   6   13.79    1.91
 -11  -1   6   13.97    2.86
 -11  -1   6   13.80    2.46
 -11  -1   6   17.77    2.62
  11   1  -6    9.98    2.48
  11   1  -6   15.00    1.94
  11   1  -6   19.34    2.81
 -11   1   6   17.94    2.43
 -11   1   6   10.47    2.47
 -11   1   6   11.38    2.15
  11   1  -6   11.67    2.43
  -9  -1   6   62.46    6.86
  -9  -1   6   68.65    6.52
  -9  -1   6   67.76    7.03
   9  -1  -6   68.64    7.24
   9  -1  -6   66.99    6.63
  -9  -1   6   69.39    6.92
  -9  -1   6   64.04    6.95
   9  -1  -6   68.60    6.54
   9   1  -6   70.64    6.99
  -9   1   6   69.05    7.09
   9   1  -6   69.03    6.54
   9   1  -6   69.71    7.10
  -9   1   6   70.06    6.71
  -9   1   6   74.22    6.82
   9   1  -6   78.45    7.13
   7  -1  -6  111.79    9.82
  -7  -1   6  108.79   10.15
  -7  -1   6  108.75   10.17
  -7  -1   6  102.54   10.20
   7  -1  -6  105.57    9.95
  -7  -1   6  103.02   10.17
   7  -1  -6  107.63   10.28
  -7   1   6  108.47   10.23
   7   1  -6  113.47   10.28
  -7   1   6  106.05   10.00
   7   1  -6  109.09    9.89
   7   1  -6  111.22   10.34
   7   1  -6  102.91   10.11
  -7   1   6   97.03   10.10
   5  -1  -6  156.69   14.37
  -5  -1   6  154.42   14.16
   5  -1  -6  154.01   14.30
  -5  -1   6  154.59   14.26
   5  -1  -6  155.16   14.13
  -5  -1   6  142.60   14.22
   5   1  -6  163.92   14.37
   5   1  -6  147.07   14.30
  -5   1   6  146.18   14.23
   5   1  -6  166.10   14.37
  -5   1   6  153.19   14.12
   5   1  -6  152.62   14.15
  -3  -1   6  303.75   27.36
   3  -1  -6  307.50   27.40
  -3  -1   6  288.29   27.33
   3  -1  -6  307.51   27.29
   3  -1  -6  304.67   27.30
   3   1  -6  298.85   27.20
  -3   1   6  303.64   27.42
  -3   1   6  281.53   27.27
  -3   1   6  295.26   27.27
   3   1  -6  297.34   27.38
   3   1  -6  311.98   27.37
  -1  -1   6   65.71    6.20
  -1  -1   6   68.91    6.40
   1  -1  -6   70.05    6.33
   1  -1  -6   63.19    6.11
   1  -1  -6   64.45    6.33
   1  -1  -6   65.15    6.47
  -1   1   6   66.63    6.46
  -1   1   6   58.94    6.28
   1   1  -6   61.68    6.25
   1   1  -6   65.68    6.42
   1   1  -6   59.47    6.44
   1  -1   6   38.41    3.60
  -1  -1  -6   29.32    3.50
   1  -1   6   31.75    3.53
   1  -1   6   31.10    3.06
   1  -1   6   28.12    3.31
  -1   1  -6   31.12    3.54
   1   1   6   35.57    3.54
   1   1   6   32.34    3.01
   1   1   6   30.97    3.44
  -1   1  -6   36.80    3.40
   3  -1   6    2.38    0.76
   3  -1   6    3.22    1.57
   3  -1   6    2.09    1.11
  -3  -1  -6    1.94    1.63
   3  -1   6    2.02    1.61
   3   1   6    2.95    1.29
   3   1   6   -2.11    1.58
  -3   1  -6    0.91    0.82
   3   1   6    2.40    1.58
  -3   1  -6    4.38    1.74
   5  -1   6    0.48    1.42
   5  -1   6   -0.56    1.50
   5  -1   6    1.77    1.75
  -5  -1  -6    1.16    1.58
  -5  -1  -6    4.76    1.98
  -5  -1  -6    1.90    0.86
  -5   1  -6    2.45    1.48
   5   1   6   -1.73    1.74
   5   1   6    1.08    1.58
   5   1   6    1.75    1.60
   5   1   6    2.66    0.86
  -5   1  -6    0.56    1.80
  -7  -1  -6    1.21    1.09
  -7  -1  -6   -0.30    2.16
  -7  -1  -6    0.55    1.86
   7  -1   6    0.80    1.70
   7  -1   6    3.36    1.80
   7  -1   6    0.90    0.74
   7   1   6    0.45    1.09
   7   1   6   -0.44    1.78
   7   1   6    0.50    1.69
  -7   1  -6   -3.60    2.04
  -7   1  -6   -0.45    1.72
   7   1   6    0.86    1.67
  -9  -1  -6   34.28    4.40
  -9  -1  -6   38.76    4.87
  -9  -1  -6   40.93    4.17
   9  -1   6   44.89    4.46
   9  -1   6   34.28    4.30
   9   1   6   41.09    4.42
   9   1   6   38.80    4.29
   9   1   6   37.74    4.32
  -9   1  -6   36.47    4.38
  -9   1  -6   39.05    4.54
   9   1   6   41.66    4.51
  -9   1  -6   39.63    4.57
   9   1   6   44.56    4.76
 -11  -1  -6    1.03    1.37
  11  -1   6    1.40    1.94
  11  -1   6   -1.76    1.94
 -11  -1  -6    2.95    2.10
 -11  -1  -6    4.46    2.74
  11   1   6   -1.87    1.81
 -11   1  -6   -1.10    2.07
 -11   1  -6    0.39    2.21
  11   1   6    4.21    2.12
 -11   1  -6   -0.50    1.79
  11   1   6   -1.22    2.14
  11   1   6   -0.36    1.49
  11   1   6    4.51    1.98
 -13  -1  -6   69.74    7.29
 -13  -1  -6   61.18    6.60
 -13  -1  -6   73.83    7.43
  13  -1   6   62.52    6.90
  13  -1   6   60.97    6.85
  13   1   6   69.71    7.02
 -13   1  -6   65.02    7.10
  13   1   6   72.13    7.24
  13   1   6   69.97    7.18
 -13   1  -6   69.17    7.32
  13   1   6   68.01    6.80
  13   1   6   65.42    6.92
 -13   1  -6   59.32    7.03
  15  -1   6   15.91    2.95
 -15  -1  -6   18.25    2.41
  15  -1   6   14.61    2.75
 -15  -1  -6    9.62    3.09
 -15   1  -6   16.96    3.02
  15   1   6   15.52    2.66
  15   1   6   11.18    2.40
  15   1   6   13.70    2.74
  15   1   6   15.54    3.01
 -15   1  -6   14.16    3.08
 -15   1  -6    9.97    2.72
  15   1   6   16.22    3.11
  17  -1   6   11.13    2.89
  17  -1   6    6.19    1.85
  17  -1   6    9.51    2.71
 -17  -1  -6   13.77    3.46
 -17  -1  -6    9.37    2.00
 -17  -1  -6    9.87    2.10
 -17   1  -6    4.80    2.67
  17   1   6    7.09    2.34
 -17   1  -6   11.11    2.57
  17   1   6    8.52    2.81
  17   1   6   12.56    2.42
  17   1   6    9.97    2.43
 -17   1  -6   10.73    3.11
  17   1   6   13.47    3.05
 -19  -1  -6   -3.20    3.30
 -19  -1  -6    0.90    1.84
  19  -1   6   -1.93    1.64
  19  -1   6   -0.48    2.46
  19  -1   6   -1.15    2.40
 -19  -1  -6   -0.16    1.72
 -19   1  -6    0.98    2.13
 -19   1  -6    5.35    2.98
  19   1   6   -0.38    2.65
 -19   1  -6    0.53    2.43
  19   1   6   -1.07    2.05
  19   1   6   -1.15    2.09
  19   1   6   -0.95    2.20
  21  -1   6   -2.09    1.80
 -21  -1  -6    0.41    3.89
 -21  -1  -6    0.40    1.90
 -21  -1  -6    1.74    2.07
  21  -1   6    4.81    2.73
 -21   1  -6    2.39    2.42
  21   1   6    0.90    2.42
  21   1   6   -1.11    2.26
  21   1   6    1.33    2.98
  21   1   6    0.76    2.32
 -21   1  -6   -3.78    2.97
 -23  -1  -6    0.84    2.22
 -23  -1  -6   -2.35    3.82
  23  -1   6   -0.77    2.97
  23  -1   6    1.20    2.08
 -23  -1  -6   -2.28    1.89
  23   1   6    1.24    2.46
  23   1   6    0.60    3.32
  23   1   6    0.46    2.65
  23   1   6    3.67    2.70
 -23   1  -6    0.49    3.82
 -23   1  -6    1.79    2.70
  25  -1   6   -0.54    2.26
 -25  -1  -6   -0.96    2.07
  25  -1   6   -1.33    3.21
 -25  -1  -6   -0.24    4.10
  25   1   6    1.41    3.54
 -25   1  -6    1.18    4.06
  25   1   6   -2.72    2.61
 -25   1  -6   -0.24    2.89
  25   1   6    3.43    2.98
 -27  -1  -6    0.33    4.38
  27  -1   6   -3.36    3.47
  27  -1   6   -3.09    2.39
 -27  -1  -6    0.67    2.24
 -27   1  -6    0.64    4.66
  27   1   6    2.75    3.23
  27   1   6   -2.97    3.68
 -27   1  -6    0.41    3.26
  27   1   6   -1.02    2.79
  29  -1   6   -5.31    3.68
 -29  -1  -6   -0.49    2.56
 -29  -1  -6    2.88    5.05
 -29   1  -6   -0.58    3.55
  29   1   6   -8.23    3.71
  29   1   6    4.75    3.54
 -29   1  -6    4.35    5.15
  31  -1   6    0.94    3.82
 -31  -1  -6    0.36    5.15
  31   1   6    2.69    4.18
 -31   1  -6    1.84    5.35
  31   1   6   -7.06    3.23
 -31   1  -6    4.27    4.10
  33  -1   6   -0.82    3.91
 -33  -1  -6    3.81    6.08
 -33   1  -6    3.16    4.36
  33   1   6    2.93    3.93
 -33   1  -6   -4.99    5.47
  33   1   6    4.98    4.63
  34  -2  -6    2.02    3.39
 -34  -2   6   -3.63    3.65
  34  -2  -6    8.26    5.60
 -34  -2   6    3.65    4.99
  34   2  -6   -2.24    3.52
  34   2  -6    1.57    4.45
 -34   2   6   -4.67    4.05
 -32  -2   6   -3.29    3.25
  32  -2  -6   -0.11    4.68
  32  -2  -6   -0.05    3.07
 -32  -2   6    5.11    4.87
  32   2  -6   -0.06    3.15
  32   2  -6   -1.46    3.94
 -32   2   6    2.34    3.88
 -30  -2   6   -1.59    3.18
  30  -2  -6    9.15    4.90
 -30  -2   6   -5.98    4.60
  30  -2  -6   -4.68    2.70
  30   2  -6   -0.79    2.99
  30   2  -6   -2.21    2.60
  30   2  -6   -2.04    3.96
 -30   2   6    5.23    3.64
 -28  -2   6   -2.90    4.07
  28  -2  -6    3.74    2.61
  28  -2  -6   -2.21    4.16
 -28  -2   6    6.56    3.16
  28   2  -6    2.91    2.43
  28   2  -6    5.50    3.20
 -28   2   6    3.52    3.39
 -26  -2   6   12.32    3.19
 -26  -2   6    8.82    4.30
  26  -2  -6   11.92    4.23
  26  -2  -6    3.87    2.55
  26   2  -6    7.51    2.43
  26   2  -6    7.67    3.04
 -26   2   6    4.27    3.14
  24  -2  -6    4.66    2.29
 -24  -2   6    5.68    2.78
  24  -2  -6    8.85    4.01
 -24  -2   6    5.55    3.97
  24   2  -6    1.40    2.07
  24   2  -6    3.07    2.68
 -24   2   6    5.92    2.87
 -22  -2   6    1.84    2.61
  22  -2  -6   -2.60    3.28
 -22  -2   6    1.07    3.66
  22  -2  -6    0.82    1.92
 -22  -2   6    1.64    2.20
 -22   2   6    0.19    2.43
  22   2  -6    0.78    2.42
  22   2  -6    3.32    1.90
  20  -2  -6    2.97    3.11
 -20  -2   6   -1.61    2.35
 -20  -2   6    0.94    2.09
  20  -2  -6    2.67    1.81
 -20  -2   6    4.55    3.17
  20   2  -6    1.45    1.88
  20   2  -6    8.38    2.47
  20   2  -6    6.49    2.83
 -20   2   6    2.16    2.25
 -18  -2   6    4.62    2.17
 -18  -2   6    4.44    3.22
  18  -2  -6    2.18    1.67
  18  -2  -6    7.02    3.19
 -18  -2   6    3.17    2.58
 -18  -2   6    5.17    2.67
  18  -2  -6    2.64    2.75
  18   2  -6    5.35    2.34
  18   2  -6    5.35    2.56
 -18   2   6    5.97    2.61
  18   2  -6    6.17    1.84
 -18   2   6    3.33    2.22
  18   2  -6    4.87    2.62
 -16  -2   6    4.13    2.85
 -16  -2   6   -2.22    1.87
 -16  -2   6    0.35    2.38
  16  -2  -6    4.14    1.56
  16  -2  -6    2.10    2.75
  16  -2  -6    0.73    2.90
 -16  -2   6    0.31    2.25
  16   2  -6    1.50    2.34
 -16   2   6   -0.06    2.02
 -16   2   6    1.30    2.27
  16   2  -6    6.05    2.35
  16   2  -6    1.77    1.70
  16   2  -6    2.67    2.25
 -14  -2   6    8.65    2.98
 -14  -2   6    9.66    2.54
  14  -2  -6    8.49    1.82
 -14  -2   6   11.83    2.81
  14  -2  -6    8.63    2.05
 -14  -2   6   10.41    2.33
  14  -2  -6   15.52    3.21
  14   2  -6    8.61    2.53
 -14   2   6   10.95    2.65
  14   2  -6   10.10    2.57
  14   2  -6   10.34    2.63
  14   2  -6   13.68    2.17
 -14   2   6    9.00    2.34
  12  -2  -6    0.68    1.30
 -12  -2   6    1.39    2.34
  12  -2  -6    0.35    1.50
  12  -2  -6    1.29    2.79
 -12  -2   6    4.76    2.37
  12  -2  -6    2.43    1.89
 -12  -2   6    1.00    2.50
  12   2  -6   -0.67    1.98
  12   2  -6    1.89    1.81
  12   2  -6   -1.23    2.01
 -12   2   6   -2.52    1.92
 -12   2   6    0.00    2.12
  12   2  -6    1.29    2.06
 -10  -2   6    4.91    2.36
  10  -2  -6    3.85    1.81
  10  -2  -6    4.81    1.38
  10  -2  -6    9.55    2.64
  10  -2  -6    1.94    1.84
 -10  -2   6    1.94    2.28
 -10  -2   6    6.58    2.30
 -10  -2   6    7.74    2.51
  10   2  -6    4.41    2.22
 -10   2   6    5.69    2.27
  10   2  -6    5.55    2.18
 -10   2   6    9.66    1.46
 -10   2   6    9.17    2.01
  10   2  -6    3.02    1.83
  10   2  -6    2.07    2.17
   8  -2  -6    1.29    1.09
  -8  -2   6   -1.74    1.87
  -8  -2   6    1.35    2.14
  -8  -2   6   -0.15    2.22
   8  -2  -6    0.76    1.71
   8  -2  -6    1.46    1.77
  -8   2   6   -0.35    1.84
   8   2  -6    0.29    1.78
   8   2  -6    0.78    2.10
   8   2  -6    1.41    1.66
  -8   2   6    0.02    1.11
   8   2  -6   -1.87    2.25
   8   2  -6    2.99    1.88
  -8   2   6    1.96    1.97
   6  -2  -6    0.37    1.88
   6  -2  -6    1.74    1.84
  -6  -2   6    2.77    2.22
  -6  -2   6    4.38    2.39
  -6  -2   6   -0.86    1.71
  -6   2   6    2.09    1.09
  -6   2   6    5.26    1.95
   6   2  -6    0.58    2.34
  -6   2   6    3.20    1.94
   6   2  -6    3.73    1.98
  -6   2   6    2.40    1.87
   4  -2  -6   13.45    2.82
   4  -2  -6   16.59    2.81
  -4  -2   6   16.88    2.83
  -4  -2   6   20.01    3.20
  -4  -2   6   20.73    2.54
   4   2  -6   17.71    2.88
  -4   2   6   21.10    2.79
  -4   2   6   25.14    3.13
   4   2  -6   17.95    3.29
  -4   2   6   23.18    2.92
  -4   2   6   26.71    2.29
  -2  -2   6   23.56    3.28
  -2  -2   6   24.01    3.50
   2  -2  -6   23.07    3.28
   2  -2  -6   30.82    3.67
  -2   2   6   30.23    3.48
   2   2  -6   31.23    3.35
   2   2  -6   23.47    3.53
  -2   2   6   30.56    3.20
  -2   2   6   29.33    3.68
   0  -2  -6    2.86    2.07
   0  -2  -6    2.16    1.92
   0  -2   6    1.72    1.95
   0  -2   6    1.01    1.70
   0   2   6    3.44    2.00
   0   2  -6    3.84    2.37
   0   2   6    3.71    2.16
   0   2  -6    0.19    1.59
   0   2   6    0.18    1.93
  -2  -2  -6    4.34    2.15
   2  -2   6    1.89    1.90
   2  -2   6    1.78    1.43
   2  -2   6    2.46    2.09
  -2  -2  -6   -2.24    2.10
  -2   2  -6    0.11    2.06
   2   2   6    3.84    1.97
  -2   2  -6    0.37    1.50
   2   2   6    4.54    1.88
  -4  -2  -6    8.90    2.54
  -4  -2  -6   12.81    2.52
   4  -2   6    7.79    1.78
   4  -2   6   12.47    2.47
   4  -2   6    7.16    2.20
  -4   2  -6   15.13    2.93
  -4   2  -6   10.63    1.75
   4   2   6   11.24    2.35
   4   2   6    9.25    2.27
  -6  -2  -6   36.28    4.55
   6  -2   6   32.52    4.11
   6  -2   6   40.24    3.96
   6  -2   6   36.08    4.04
  -6  -2  -6   31.11    4.29
   6  -2   6   43.73    4.46
  -6   2  -6   33.60    4.35
   6   2   6   31.44    3.70
  -6   2  -6   37.33    3.93
   6   2   6   34.94    4.19
   6   2   6   38.04    4.29
   8  -2   6   50.91    5.57
  -8  -2  -6   48.61    5.89
   8  -2   6   56.90    5.52
  -8  -2  -6   48.34    5.79
   8  -2   6   51.83    5.30
   8  -2   6   53.34    5.91
  -8   2  -6   50.22    5.72
   8   2   6   55.14    5.68
   8   2   6   53.35    5.23
   8   2   6   56.47    5.74
  10  -2   6   10.54    2.32
  10  -2   6    4.85    2.20
 -10  -2  -6    8.91    2.61
 -10  -2  -6   10.01    2.97
  10  -2   6    7.92    1.53
  10  -2   6    8.64    2.15
 -10   2  -6    4.40    2.45
  10   2   6   10.94    2.47
  10   2   6    5.65    1.46
  10   2   6    6.71    2.32
 -10   2  -6    8.77    2.76
  12  -2   6   26.16    3.02
 -12  -2  -6   16.72    2.36
 -12  -2  -6   20.50    3.69
  12  -2   6   21.74    2.36
  12  -2   6   11.57    2.88
  12  -2   6   17.33    2.26
 -12  -2  -6   16.29    3.21
  12   2   6   15.05    2.33
  12   2   6   19.41    2.96
 -12   2  -6   17.26    3.33
  12   2   6   19.28    3.02
 -12   2  -6   20.36    3.39
 -14  -2  -6    0.92    1.36
  14  -2   6   -1.06    2.03
  14  -2   6    0.83    1.23
 -14  -2  -6   -0.22    2.71
 -14  -2  -6   -1.99    2.41
  14  -2   6    0.57    1.29
  14  -2   6    0.78    2.01
 -14   2  -6    0.27    2.49
  14   2   6   -0.10    1.45
 -14   2  -6   -0.01    2.26
  14   2   6   -1.05    2.12
  14   2   6    1.32    2.21
  16  -2   6    5.53    1.60
  16  -2   6    2.41    2.30
 -16  -2  -6    2.92    1.60
 -16  -2  -6    6.90    3.11
  16  -2   6    3.68    1.30
 -16  -2  -6    0.97    2.67
  16  -2   6    2.46    2.38
  16   2   6    3.83    2.30
 -16   2  -6    4.32    2.65
  16   2   6    6.65    2.46
  16   2   6    4.44    1.69
 -16   2  -6    3.13    2.86
  16   2   6   10.86    2.93
  16   2   6    8.58    2.72
 -18  -2  -6    1.44    3.02
  18  -2   6    0.71    1.10
  18  -2   6    1.37    2.42
 -18  -2  -6    0.70    2.92
  18  -2   6   -1.61    2.29
  18  -2   6   -1.55    1.58
 -18  -2  -6    0.76    1.61
  18   2   6    3.94    2.41
  18   2   6   -1.02    2.82
  18   2   6   -2.61    2.31
  18   2   6    0.37    1.72
 -18   2  -6    5.46    2.70
 -20  -2  -6   -1.16    2.34
  20  -2   6    1.63    2.66
 -20  -2  -6   -1.46    2.92
  20  -2   6    0.74    2.60
 -20  -2  -6    3.80    1.89
  20   2   6    0.02    2.91
 -20   2  -6    3.30    2.92
  20   2   6    1.12    2.45
  20   2   6    1.52    1.95
 -22  -2  -6   -0.33    2.53
  22  -2   6    0.49    2.64
 -22  -2  -6    2.85    4.03
 -22  -2  -6   -0.83    1.95
 -22   2  -6    3.89    3.12
  22   2   6    1.99    2.62
  22   2   6    4.55    3.45
  22   2   6    1.13    2.17
  24  -2   6    1.93    2.96
 -24  -2  -6    0.40    2.14
 -24  -2  -6   -0.85    4.37
 -24  -2  -6    2.83    2.64
  24   2   6   -2.35    2.60
 -24   2  -6    2.04    3.36
  24   2   6   -3.13    3.73
  24   2   6   -0.92    2.28
  26  -2   6   -0.67    3.08
 -26  -2  -6   -5.50    4.41
 -26  -2  -6   -1.33    2.69
 -26  -2  -6   -3.44    2.54
  26   2   6    3.74    3.05
  26   2   6   -0.95    2.91
 -26   2  -6    0.49    3.62
  26   2   6    5.21    3.91
 -28  -2  -6   -0.52    2.72
  28  -2   6    0.22    3.40
 -28  -2  -6    7.02    5.22
  28   2   6   -3.37    2.96
 -28   2  -6   -1.43    3.77
  28   2   6    3.40    4.22
  28   2   6   -3.42    2.94
  30  -2   6   -0.40    3.67
 -30  -2  -6   -6.63    5.18
 -30  -2  -6   -4.05    2.88
  30   2   6    3.41    3.63
 -30   2  -6   -3.08    3.93
  30   2   6    6.18    4.60
  30   2   6    4.31    3.47
  32  -2   6   -3.50    3.74
 -32  -2  -6    1.71    6.14
  32   2   6    0.60    4.92
  32   2   6    1.74    3.57
 -32   2  -6   -1.73    4.34
  32   2   6   -7.80    3.60
  33  -3  -6   -1.03    2.84
 -33  -3   6    1.88    4.05
 -33  -3   6   -1.10    5.63
  33  -3  -6    0.44    3.59
  33   3  -6    2.33    3.44
  33   3  -6   -2.70    3.17
 -33   3   6    1.85    4.54
  33   3  -6    3.19    4.56
  31  -3  -6    3.12    2.70
  31  -3  -6    1.40    3.34
 -31  -3   6   -0.78    3.63
 -31  -3   6   -8.82    4.74
 -31   3   6   -2.59    3.85
  31   3  -6   -2.13    3.10
  31   3  -6    0.73    2.95
 -29  -3   6   -5.64    4.60
 -29  -3   6   -8.53    3.22
  29  -3  -6    7.03    3.25
  29  -3  -6    2.37    2.56
  29   3  -6    2.16    2.96
  29   3  -6   -2.69    2.96
 -29   3   6    3.21    3.84
  27  -3  -6    0.13    2.88
 -27  -3   6   -4.47    3.23
  27  -3  -6    2.47    2.34
 -27  -3   6    6.60    5.07
  27   3  -6   -2.23    2.66
 -27   3   6   -5.33    3.41
  27   3  -6    1.88    2.96
 -25  -3   6    2.60    4.44
  25  -3  -6    2.80    2.17
 -25  -3   6    0.41    3.24
  25  -3  -6   -0.13    2.63
  25   3  -6    1.40    2.63
 -25   3   6    0.61    3.37
  25   3  -6   -1.36    2.64
 -23  -3   6    2.71    3.32
  23  -3  -6   -2.19    2.01
  23  -3  -6    0.42    2.51
 -23  -3   6   -2.75    3.85
 -23   3   6    4.66    3.17
  23   3  -6    3.00    2.51
  23   3  -6    0.71    2.56
  21  -3  -6    6.86    2.27
 -21  -3   6   10.49    4.21
 -21  -3   6   10.52    3.48
  21  -3  -6    9.62    2.80
  21   3  -6   11.20    2.91
  21   3  -6    7.96    2.88
 -21   3   6    6.39    3.27
  19  -3  -6   13.99    2.97
 -19  -3   6   10.67    3.33
 -19  -3   6   13.68    4.00
  19  -3  -6   14.14    2.47
  19   3  -6   17.12    2.97
 -19   3   6    9.20    3.16
  19   3  -6    8.60    2.93
  17  -3  -6    0.54    2.02
  17  -3  -6    2.14    2.07
 -17  -3   6    1.41    2.74
 -17  -3   6    3.73    2.98
  17  -3  -6   -0.88    1.73
  17   3  -6    3.33    2.35
  17   3  -6    0.06    2.27
  17   3  -6   -2.89    2.42
 -17   3   6    0.45    2.57
 -15  -3   6    0.13    2.74
  15  -3  -6    0.62    1.60
 -15  -3   6    0.29    2.64
  15  -3  -6   -0.43    1.84
  15  -3  -6   -1.02    2.07
 -15  -3   6    1.53    2.69
 -15  -3   6    3.27    2.61
 -15   3   6   -1.57    2.51
 -15   3   6    1.29    2.43
  15   3  -6    1.25    2.19
  15   3  -6   -0.38    2.18
  13  -3  -6   -0.02    1.87
  13  -3  -6   -0.73    1.99
 -13  -3   6    2.73    2.64
 -13  -3   6   -1.86    2.31
  13  -3  -6    0.71    1.53
 -13  -3   6    0.33    2.42
  13   3  -6    1.06    2.03
 -13   3   6   -1.06    2.38
  13   3  -6   -0.54    2.05
 -13   3   6    4.40    2.40
  13   3  -6   -1.36    2.31
  11  -3  -6   24.59    3.09
 -11  -3   6   17.71    3.52
  11  -3  -6   16.66    2.32
 -11  -3   6   20.03    3.25
 -11  -3   6   10.27    2.86
  11  -3  -6   15.20    3.02
 -11   3   6   19.52    3.31
 -11   3   6   17.71    3.09
  11   3  -6   15.42    3.04
  11   3  -6   13.99    2.83
  11   3  -6   15.42    3.05
  -9  -3   6    3.66    2.57
  -9  -3   6    4.34    2.18
  -9  -3   6   -0.42    2.55
   9  -3  -6   -0.04    2.01
   9  -3  -6    0.56    2.06
   9   3  -6    2.93    2.35
  -9   3   6    0.17    2.18
  -9   3   6    1.26    2.41
   9   3  -6    3.34    2.32
   9   3  -6    2.39    2.78
   9   3  -6    3.57    2.10
  -7  -3   6    6.20    2.20
  -7  -3   6    8.71    2.67
   7  -3  -6    6.62    2.44
  -7  -3   6    9.63    2.84
   7  -3  -6    9.90    2.36
  -7   3   6    8.40    2.34
   7   3  -6    9.91    3.16
  -7   3   6    7.69    2.40
  -7   3   6    4.55    2.50
   7   3  -6    9.56    2.38
   5  -3  -6    8.67    2.47
  -5  -3   6    5.27    2.57
   5  -3  -6    4.83    2.34
  -5  -3   6    4.58    2.42
  -5  -3   6    4.95    1.98
  -5   3   6    8.29    2.24
   5   3  -6    7.91    2.37
  -5   3   6   13.44    2.50
   5   3  -6    7.98    2.92
  -5   3   6    4.15    2.67
   3  -3  -6   19.79    3.23
  -3  -3   6   14.78    3.21
   3  -3  -6   23.04    3.23
  -3  -3   6   19.78    3.17
   3   3  -6   19.34    3.09
   3   3  -6   20.67    3.97
  -3   3   6   19.71    3.12
  -3   3   6   21.47    3.53
  -3   3   6   18.71    2.88
  -1  -3   6   25.56    3.58
   1  -3  -6   26.79    3.83
   1  -3  -6   32.51    3.91
  -1  -3   6   26.92    3.95
   1   3  -6   28.34    3.63
   1   3  -6   16.99    3.70
  -1   3   6   26.74    3.78
  -1   3   6   33.52    3.91
  -1   3   6   25.81    4.00
   1  -3   6    5.11    2.07
  -1  -3  -6    2.81    2.42
  -1  -3  -6    5.55    2.61
   1  -3   6    2.68    2.19
   1   3   6    1.87    2.25
   1   3   6    0.70    2.60
  -1   3  -6    4.90    2.78
  -1   3  -6    2.95    2.02
   1   3   6    2.10    2.27
  -3  -3  -6   -1.19    2.39
   3  -3   6   -0.03    1.81
  -3  -3  -6    2.87    2.37
   3  -3   6    5.91    2.48
   3   3   6    5.13    2.32
  -3   3  -6    4.96    1.80
   3   3   6   -3.50    2.06
  -3   3  -6    1.89    2.50
  -5  -3  -6   -1.29    2.43
   5  -3   6    0.28    2.03
  -5  -3  -6    3.08    2.19
   5  -3   6    0.86    1.74
   5   3   6    0.33    2.07
   5   3   6    0.28    2.08
  -5   3  -6   -0.46    2.42
  -5   3  -6    2.71    1.61
  -7  -3  -6   -0.59    2.43
   7  -3   6   -1.70    2.04
  -7  -3  -6   -3.56    2.59
  -7  -3  -6   -1.89    2.20
   7  -3   6    0.32    1.66
   7  -3   6    0.30    2.11
  -7   3  -6    0.44    1.48
   7   3   6   -1.15    2.13
  -7   3  -6   -1.68    2.33
   7   3   6    0.20    1.28
   7   3   6    0.77    2.26
   9  -3   6    0.02    2.18
  -9  -3  -6    7.20    2.73
   9  -3   6    4.44    1.80
   9  -3   6    7.89    2.16
  -9  -3  -6    5.63    2.74
   9  -3   6    7.05    2.38
  -9  -3  -6    5.24    2.68
   9   3   6    5.28    1.54
   9   3   6    5.90    2.47
   9   3   6    6.89    2.53
  -9   3  -6    5.37    2.88
 -11  -3  -6    1.54    2.87
  11  -3   6    2.09    1.65
  11  -3   6    4.11    2.17
  11  -3   6    8.73    2.25
  11  -3   6    4.90    2.40
 -11  -3  -6    3.68    2.72
 -11  -3  -6    4.50    2.66
  11   3   6    6.38    1.57
 -11   3  -6    4.86    2.67
 -11   3  -6    6.07    2.90
  11   3   6    3.50    2.53
  11   3   6    3.52    2.68
  13  -3   6   18.20    2.91
  13  -3   6   13.60    2.28
 -13  -3  -6   14.78    3.46
  13  -3   6   11.73    2.93
 -13  -3  -6   11.25    3.53
 -13   3  -6   15.56    3.34
  13   3   6   13.21    2.20
  13   3   6   13.60    3.17
 -15  -3  -6    6.19    3.23
  15  -3   6    5.84    2.70
 -15  -3  -6    9.78    3.37
  15  -3   6    5.33    1.94
  15  -3   6   14.31    2.89
  15   3   6    9.93    2.86
  15   3   6    7.26    1.83
 -15   3  -6    8.83    3.15
  17  -3   6   11.15    2.16
  17  -3   6    8.28    2.85
 -17  -3  -6    9.08    3.67
 -17  -3  -6    0.27    3.54
  17  -3   6    7.05    2.74
  17   3   6   11.61    3.00
  17   3   6    6.09    1.96
 -17   3  -6    6.03    2.95
 -19  -3  -6   15.38    4.48
  19  -3   6    9.39    2.30
  19  -3   6    6.30    2.96
 -19  -3  -6    8.99    3.96
  19  -3   6    8.85    3.06
 -19   3  -6    8.77    3.25
  19   3   6   12.37    3.34
  19   3   6    6.96    2.14
  21  -3   6    5.60    2.93
  21  -3   6    6.87    2.34
 -21  -3  -6    4.35    4.16
 -21  -3  -6    6.61    4.06
  21   3   6    5.53    2.22
 -21   3  -6    7.33    3.42
  21   3   6    4.67    3.06
  21   3   6    7.73    3.69
  23  -3   6    3.15    2.89
  23  -3   6   -3.61    2.10
 -23  -3  -6   -3.91    3.66
 -23  -3  -6   -3.40    1.95
 -23  -3  -6    3.43    3.23
  23   3   6    0.50    3.14
  23   3   6   -0.29    2.20
  23   3   6    2.30    3.81
 -23   3  -6    1.85    3.48
  25  -3   6   -2.95    2.45
 -25  -3  -6    1.17    3.36
  25  -3   6   -2.97    2.92
 -25  -3  -6    2.83    4.89
  25   3   6    3.03    3.89
 -25   3  -6    1.07    3.59
  25   3   6    1.97    2.48
  25   3   6   -1.13    3.28
 -27  -3  -6   -4.79    3.38
  27  -3   6    5.53    3.34
 -27  -3  -6   -1.87    5.07
  27   3   6   -3.04    2.58
 -27   3  -6    1.25    4.02
  27   3   6   -5.65    3.94
  27   3   6    0.48    3.36
  29  -3   6    2.41    3.46
 -29  -3  -6    1.71    3.48
 -29  -3  -6    4.16    5.87
  29   3   6    0.97    3.62
  29   3   6    0.72    4.48
 -29   3  -6    6.75    4.34
  29   3   6    0.94    3.55
 -30  -4   6   -6.79    5.37
 -30  -4   6   -3.48    4.24
  30  -4  -6   -0.25    3.60
 -30   4   6   -5.52    4.51
  30   4  -6    4.61    3.67
  30   4  -6   -2.52    3.44
  28  -4  -6   -2.45    2.50
 -28  -4   6    0.95    4.00
  28  -4  -6   -0.38    3.55
 -28  -4   6    0.45    5.09
  28   4  -6   -0.79    3.52
  28   4  -6    3.22    3.15
 -28   4   6   -0.64    4.49
 -26  -4   6    1.05    5.08
 -26  -4   6   11.51    4.36
  26  -4  -6   -0.32    2.57
  26  -4  -6    2.19    3.43
 -26   4   6    3.75    4.30
  26   4  -6   -0.67    2.87
  26   4  -6   -0.96    3.22
  24  -4  -6    2.84    3.20
 -24  -4   6    0.56    3.92
 -24  -4   6    8.42    4.89
  24  -4  -6   -0.31    2.35
 -24   4   6    2.11    3.91
  24   4  -6   -1.85    2.79
  24   4  -6    5.37    3.37
 -22  -4   6    2.33    3.61
 -22  -4   6    3.64    4.31
  22  -4  -6    0.66    3.08
  22  -4  -6    3.66    2.54
  22   4  -6    2.04    3.07
  22   4  -6    2.04    2.71
 -22   4   6    7.28    3.97
  20  -4  -6   -2.17    2.76
  20  -4  -6    1.13    2.16
 -20  -4   6    4.52    3.70
 -20  -4   6   -2.21    3.78
 -20   4   6    2.15    3.47
  20   4  -6    0.31    2.55
  20   4  -6    5.57    3.06
 -18  -4   6    1.63    3.23
 -18  -4   6    2.90    3.36
  18  -4  -6   -1.77    2.59
  18  -4  -6    3.52    2.17
  18   4  -6   -0.51    2.47
 -18   4   6   -0.32    3.28
  18   4  -6   -0.50    2.78
 -16  -4   6    5.65    3.47
  16  -4  -6   12.21    3.24
  16  -4  -6    8.15    2.32
 -16  -4   6    7.89    3.46
  16   4  -6    8.56    2.84
  16   4  -6    9.87    3.09
 -16   4   6   11.41    3.57
  14  -4  -6    9.05    3.20
  14  -4  -6   14.15    3.04
 -14  -4   6    3.38    3.10
 -14  -4   6    4.20    3.46
  14   4  -6    5.99    2.81
 -14   4   6    3.85    3.03
  14   4  -6    8.49    2.77
  12  -4  -6    7.94    2.76
 -12  -4   6   10.07    3.05
 -12  -4   6    8.36    3.02
  12  -4  -6    7.57    2.68
  12   4  -6    6.78    2.75
  12   4  -6    5.31    2.52
 -12   4   6    4.26    3.18
 -10  -4   6   10.01    3.19
  10  -4  -6    9.18    2.95
 -10  -4   6   12.30    2.96
  10  -4  -6   10.75    2.86
 -10   4   6    9.27    2.98
 -10   4   6   12.43    3.11
  10   4  -6    9.83    2.77
  10   4  -6    7.15    3.46
  10   4  -6    7.50    2.71
   8  -4  -6    9.56    2.76
   8  -4  -6    7.85    2.88
  -8  -4   6    7.36    2.56
  -8  -4   6    8.22    2.95
  -8   4   6    9.36    3.05
   8   4  -6   12.53    2.90
   8   4  -6   10.73    3.51
  -8   4   6   10.52    2.79
  -8   4   6    7.63    2.90
  -6  -4   6    8.64    2.45
   6  -4  -6    7.72    2.62
  -6  -4   6    6.89    2.77
   6  -4  -6    6.30    2.85
  -6   4   6    3.13    2.52
  -6   4   6    6.77    2.65
   6   4  -6    7.03    3.37
   6   4  -6    6.60    2.78
  -6   4   6    1.22    2.87
  -4  -4   6    6.42    2.63
   4  -4  -6    6.63    2.77
  -4  -4   6    4.57    2.19
   4  -4  -6    3.71    2.55
   4   4  -6    1.69    2.96
  -4   4   6    5.11    2.35
  -4   4   6    7.68    2.68
  -4   4   6    5.17    2.99
   4   4  -6    3.63    2.53
   2  -4  -6    5.48    2.67
   2  -4  -6    1.48    2.64
  -2  -4   6    2.88    2.54
  -2   4   6    1.98    2.41
   2   4  -6    5.02    2.96
   2   4  -6    0.11    2.40
  -2   4   6    6.13    3.05
   0  -4  -6    7.56    2.93
   0  -4  -6    3.95    2.71
   0  -4   6    5.80    2.61
   0   4   6   12.88    3.15
   0   4   6    7.35    2.94
   0   4  -6    5.99    2.57
   0   4  -6    7.69    3.15
   0   4   6    5.15    2.65
   2  -4   6    0.12    2.20
  -2  -4  -6   -1.87    2.61
  -2  -4  -6   -1.32    2.73
  -2   4  -6    2.04    2.15
  -2   4  -6    2.00    2.87
   2   4   6   -2.57    2.47
   2   4   6    1.62    2.98
   4  -4   6    0.62    2.08
  -4  -4  -6   -2.46    2.29
   4   4   6   -2.74    2.50
  -4   4  -6    1.33    2.06
  -4   4  -6   -2.04    3.00
  -6  -4  -6    0.08    2.55
   6  -4   6    3.65    2.21
   6   4   6    0.81    2.60
  -6   4  -6   -0.63    1.88
  -6   4  -6    5.57    3.02
  -8  -4  -6   -3.31    2.70
   8  -4   6    0.22    2.14
  -8  -4  -6    3.25    2.94
  -8   4  -6    3.32    1.97
   8   4   6   -3.07    2.49
  -8   4  -6    2.85    3.19
   8   4   6    1.14    1.64
  10  -4   6    6.72    2.73
 -10  -4  -6    1.02    3.14
  10  -4   6    0.57    2.15
 -10  -4  -6    0.86    2.86
  10   4   6    4.10    1.76
 -10   4  -6    5.95    3.43
  10   4   6    2.23    2.77
  12  -4   6    4.97    2.71
 -12  -4  -6    3.98    3.41
 -12  -4  -6    2.45    2.95
  12  -4   6    0.10    2.13
  12  -4   6    2.99    2.79
  12   4   6    1.84    1.72
 -12   4  -6   -0.03    3.08
  12   4   6    9.24    3.08
  14  -4   6    4.55    2.25
  14  -4   6    3.19    2.80
 -14  -4  -6   -1.66    3.46
  14  -4   6    6.01    3.01
 -14  -4  -6   -1.91    3.50
  14   4   6    0.63    2.93
  14   4   6   -2.10    1.67
 -14   4  -6   -2.03    3.09
  16  -4   6   13.09    3.55
 -16  -4  -6   13.90    4.27
  16  -4   6   18.39    3.64
  16  -4   6   14.01    2.79
 -16  -4  -6    9.18    4.36
  16   4   6   15.84    2.62
  16   4   6    8.14    3.56
 -16   4  -6   13.06    3.83
 -18  -4  -6    6.24    4.30
  18  -4   6    2.80    3.18
 -18  -4  -6    9.68    4.31
  18  -4   6    7.37    2.42
 -18   4  -6    6.21    3.86
  18   4   6    9.75    3.51
  18   4   6    4.10    2.06
  20  -4   6    0.61    2.29
 -20  -4  -6   -5.10    4.03
 -20  -4  -6    5.57    4.23
  20  -4   6   -1.12    3.01
  20   4   6    3.78    3.43
 -20   4  -6    3.83    3.93
  20   4   6    2.54    2.12
 -22  -4  -6    0.43    4.48
 -22  -4  -6    4.01    4.72
  22  -4   6   -2.06    3.10
  22  -4   6    2.63    2.65
  22   4   6    4.46    3.61
  22   4   6    2.45    2.24
 -22   4  -6    2.23    3.98
 -24  -4  -6    0.80    4.60
  24  -4   6    4.01    3.29
  24   4   6   -5.67    3.88
  24   4   6   -1.26    3.61
 -24   4  -6   -7.35    4.03
  24   4   6    0.96    2.38
 -26  -4  -6    4.17    5.51
 -26  -4  -6   10.99    4.18
  26  -4   6    6.04    3.64
  26   4   6    0.67    4.00
  26   4   6   -0.78    4.63
 -26   4  -6    2.90    4.44
 -25  -5   6    3.26    4.83
  25  -5  -6    0.87    3.53
 -25  -5   6   -6.13    4.86
  25  -5  -6   -3.11    4.19
  25   5  -6    2.08    3.15
  25   5  -6    3.97    3.82
 -25   5   6    4.38    4.84
  23  -5  -6    2.48    3.87
 -23  -5   6    1.17    4.70
 -23  -5   6   -1.17    4.10
  23   5  -6    0.07    3.56
  23   5  -6    3.11    3.10
 -23   5   6   -0.70    4.28
 -21  -5   6    5.15    4.68
  21  -5  -6    0.09    3.67
 -21  -5   6    2.55    4.01
  21   5  -6   -0.05    2.86
  21   5  -6    1.15    3.53
 -21   5   6    9.17    4.35
 -19  -5   6    6.15    4.07
 -19  -5   6    1.16    3.88
  19  -5  -6   -1.94    3.38
 -19  -5   6    1.31    4.40
  19   5  -6    0.81    2.85
  19   5  -6    3.80    3.45
 -19   5   6   -1.36    3.79
  17  -5  -6    0.81    3.15
 -17  -5   6   -0.80    3.62
 -17  -5   6    4.66    4.05
 -17   5   6    3.68    4.19
  17   5  -6   -1.29    3.21
  17   5  -6    2.87    2.78
 -15  -5   6    2.13    3.61
 -15  -5   6    2.94    3.78
  15  -5  -6   -0.31    3.01
  15   5  -6   -2.17    3.06
  15   5  -6    1.83    2.58
 -15   5   6    9.12    3.97
 -13  -5   6   -5.07    3.37
 -13  -5   6   -2.20    3.27
  13  -5  -6    1.75    3.02
 -13   5   6    0.00    3.54
  13   5  -6   -6.56    2.91
  13   5  -6    0.77    2.52
  11  -5  -6    0.41    2.87
 -11  -5   6    6.14    3.12
 -11  -5   6    1.50    3.66
 -11   5   6   -1.57    3.53
  11   5  -6    3.51    3.13
  11   5  -6    5.19    2.68
   9  -5  -6   -1.07    2.88
  -9  -5   6    1.82    3.32
  -9  -5   6    0.12    2.79
  -9   5   6    0.87    3.61
   9   5  -6    0.28    3.70
   9   5  -6   -0.33    2.94
  -7  -5   6    8.65    3.00
  -7  -5   6    1.21    3.35
   7  -5  -6    7.23    3.31
   7   5  -6    1.25    3.04
   7   5  -6    8.02    4.09
  -7   5   6   11.07    3.86
  -5  -5   6    1.15    3.19
  -5  -5   6    1.70    2.57
   5  -5  -6    3.64    3.26
  -5   5   6    0.66    3.56
   5   5  -6   10.23    4.00
   3  -5  -6    7.53    3.41
  -3  -5   6    0.55    3.15
  -3  -5   6   10.44    2.84
   3   5  -6    5.85    3.86
  -3   5   6    4.14    3.84
  -3   5   6    7.83    2.93
  -1  -5   6    3.79    3.08
   1  -5  -6   -1.95    3.02
  -1   5   6   -3.62    2.81
   1   5  -6   -0.33    3.45
  -1   5   6   -4.61    3.28
   1  -5   6   -3.14    2.86
  -1  -5  -6    3.32    3.02
   1   5   6    1.10    3.08
   1   5   6    5.72    3.83
  -1   5  -6    0.38    3.36
  -3  -5  -6    6.31    3.13
   3  -5   6    3.67    3.06
   3   5   6   -1.08    3.01
  -3   5  -6    3.05    3.24
  -5  -5  -6   17.54    4.23
   5  -5   6   25.78    4.09
   5   5   6   26.08    4.45
  -5   5  -6   25.44    4.92
   7  -5   6    8.99    3.08
  -7  -5  -6    8.62    3.89
  -7  -5  -6   15.51    4.07
   7   5   6    1.34    3.35
  -7   5  -6   10.49    2.82
  -7   5  -6    7.51    3.92
   7   5   6    8.77    2.35
   9  -5   6    4.71    2.80
  -9  -5  -6    6.63    3.99
  -9  -5  -6    2.71    3.45
  -9   5  -6    5.87    2.58
  -9   5  -6    4.96    3.88
   9   5   6   -0.68    3.12
   9   5   6    2.43    1.94
  11  -5   6   -2.69    2.56
 -11  -5  -6   -1.34    3.41
 -11  -5  -6   -7.91    3.56
  11   5   6   -0.47    1.88
 -11   5  -6    0.38    3.83
  11   5   6   -1.17    3.28
  13  -5   6   -1.03    2.64
  13  -5   6    6.18    3.50
 -13  -5  -6    3.68    3.77
 -13  -5  -6   -1.35    3.92
  13   5   6    4.22    2.13
  13   5   6    8.33    3.46
 -13   5  -6    8.31    4.07
  15  -5   6   -4.23    2.81
 -15  -5  -6   -3.69    4.07
 -15  -5  -6   -0.67    4.06
 -15   5  -6   -1.86    4.04
  15   5   6   -0.49    2.00
  15   5   6   -3.09    3.36
 -17  -5  -6   -1.58    4.16
  17  -5   6   -0.20    3.20
 -17  -5  -6   -1.67    3.98
  17  -5   6    0.94    2.77
 -17   5  -6    3.35    4.41
  17   5   6    2.10    3.72
  17   5   6    0.56    2.16
 -19  -5  -6   -4.08    4.50
  19  -5   6   -2.16    3.42
  19  -5   6    1.58    3.53
 -19  -5  -6   -5.71    4.47
 -19   5  -6    4.90    4.33
  19   5   6    1.30    3.56
  21  -5   6    1.80    3.55
 -21  -5  -6   -4.01    4.65
 -21  -5  -6   -5.61    4.71
  21   5   6    1.92    3.74
 -21   5  -6    5.30    4.55
 -18  -6   6   -6.77    4.74
  18  -6  -6    2.28    3.90
 -18  -6   6    2.04    4.47
  18   6  -6    0.76    3.71
  18   6  -6   -2.84    2.90
 -18   6   6   -2.14    5.04
 -16  -6   6    2.33    4.79
  16  -6  -6   -2.04    3.86
 -16  -6   6    5.49    4.22
 -16   6   6   -2.39    4.61
  16   6  -6    3.55    3.12
  16   6  -6    4.18    3.99
  14  -6  -6   -1.55    3.86
 -14  -6   6   -6.27    3.95
 -14  -6   6    2.15    4.03
 -14   6   6   -4.45    4.57
  14   6  -6    0.97    2.98
  14   6  -6    2.96    3.54
 -12  -6   6    1.99    4.50
  12  -6  -6   -0.78    3.73
 -12  -6   6   -2.43    3.55
  12   6  -6    1.65    2.87
 -12   6   6   -3.11    4.25
  12   6  -6   -2.08    3.41
  10  -6  -6    1.47    3.89
 -10  -6   6   -0.42    4.14
 -10  -6   6    1.43    3.61
  10   6  -6    1.15    2.87
  10   6  -6    2.14    3.51
 -10   6   6   -3.78    4.25
  -8  -6   6    3.78    3.32
  -8  -6   6   -0.75    3.81
   8  -6  -6    1.35    3.71
   8   6  -6    0.04    4.04
   8   6  -6    0.43    3.59
  -8   6   6    6.11    4.44
  -6  -6   6    7.93    3.45
  -6  -6   6    4.40    4.02
   6  -6  -6    3.49    3.88
   6   6  -6    9.34    4.37
   6   6  -6    1.36    3.63
  -6   6   6    2.89    4.39
  -4  -6   6    3.04    3.06
  -4  -6   6   -0.10    3.86
   4  -6  -6    5.50    4.05
  -4   6   6    6.05    4.53
   4   6  -6    9.87    4.69
  -4   6   6    3.38    3.61
   4   6  -6   13.31    4.00
  -2  -6   6    2.32    3.80
  -2  -6   6   -0.56    3.03
   2  -6  -6   -1.51    3.42
   2   6  -6    7.33    4.10
  -2   6   6   -1.92    3.45
  -2   6   6    1.95    4.11
   0  -6  -6   -1.52    3.42
   0  -6   6    1.26    3.76
   0   6   6    6.23    4.44
   0   6   6    5.30    3.60
   0   6  -6    1.81    4.27
  -2  -6  -6    4.90    3.79
   2  -6   6   -6.09    3.47
   2   6   6    3.76    3.70
  -2   6  -6    4.05    4.29
   4  -6   6   -3.88    3.39
  -4  -6  -6    5.82    4.17
   4   6   6    5.47    3.70
  -4   6  -6    2.36    4.23
  -6  -6  -6    5.77    4.41
  -6  -6  -6   -0.58    3.77
   6  -6   6   -2.40    3.48
  -6   6  -6   -2.75    4.07
   6   6   6   -1.09    3.62
  -8  -6  -6   -3.12    3.79
   8  -6   6  -11.29    3.16
  -8  -6  -6    1.71    4.33
  -8   6  -6   -4.57    3.99
   8   6   6    2.47    2.39
   8   6   6    2.52    3.47
 -10  -6  -6   -5.47    4.32
 -10  -6  -6    5.92    4.28
  10  -6   6   -2.71    3.53
  10   6   6   -1.16    2.28
  10   6   6    4.20    4.10
 -10   6  -6    3.71    4.26
 -12  -6  -6    4.43    4.33
 -12  -6  -6   -6.46    4.34
  12  -6   6    0.41    3.44
  12   6   6    3.64    4.01
 -12   6  -6   -3.60    4.29
 -14  -6  -6  -12.82    4.46
 -14  -6  -6    3.15    4.72
  14  -6   6    4.04    3.61
 -14   6  -6   -0.82    4.82
  14   6   6    0.68    4.08
  36   0  -7   -0.67    4.35
  36   0  -7    1.00    4.68
 -36   0   7    1.86    3.42
  34   0  -7   -3.00    4.10
 -34   0   7    0.73    3.05
  34   0  -7   -4.18    3.98
  32   0  -7    2.47    3.96
 -32   0   7    0.06    2.68
  32   0  -7   -1.42    4.07
  30   0  -7    0.49    3.82
  30   0  -7   -4.48    3.44
 -30   0   7   -0.77    4.50
 -30   0   7   -0.77    2.75
 -28   0   7   -0.35    4.17
  28   0  -7   -1.76    3.23
 -28   0   7   -1.68    2.48
  28   0  -7    2.89    3.26
  26   0  -7    1.60    2.95
  26   0  -7   -4.31    2.85
 -26   0   7    1.92    4.22
 -26   0   7   -2.00    2.37
 -24   0   7    0.86    2.24
 -24   0   7    3.38    3.89
  24   0  -7   -1.53    2.88
  24   0  -7    1.30    2.75
  22   0  -7   -3.51    2.45
 -22   0   7   -1.44    2.35
 -22   0   7    1.47    2.07
 -22   0   7    1.59    3.57
  22   0  -7   -3.40    2.33
  20   0  -7   -0.36    2.17
 -20   0   7   -2.46    3.40
  20   0  -7   -0.41    2.32
 -20   0   7   -0.39    1.92
 -20   0   7    0.55    2.30
  20   0  -7   -1.62    2.51
 -18   0   7   -1.31    1.87
  18   0  -7    0.75    2.35
  18   0  -7    1.29    2.43
 -18   0   7   -0.17    3.19
 -18   0   7    2.46    2.16
 -16   0   7   -0.94    1.82
 -16   0   7    3.71    2.97
  16   0  -7   -0.47    2.39
 -16   0   7    0.55    2.03
  16   0  -7    1.50    2.22
  14   0  -7   -1.39    2.20
 -14   0   7   -0.38    1.30
 -14   0   7   -0.34    1.93
 -14   0   7   -0.48    2.71
  14   0  -7    2.65    2.40
 -14   0   7   -1.69    1.76
 -12   0   7   -0.18    1.03
  12   0  -7    1.81    2.33
 -12   0   7    3.18    1.85
 -12   0   7    1.37    2.45
  12   0  -7   -0.94    1.97
 -12   0   7   -0.40    1.84
 -10   0   7    0.61    1.71
  10   0  -7   -0.77    1.85
 -10   0   7   -2.39    1.58
  10   0  -7   -0.14    1.90
 -10   0   7    0.71    0.93
   8   0  -7    2.41    1.97
  -8   0   7   -0.85    1.58
   8   0  -7    3.22    1.97
  -8   0   7   -0.22    1.64
  -6   0   7    0.44    1.32
   6   0  -7   -0.31    1.63
  -6   0   7    1.41    1.39
  -6   0   7   -0.05    0.66
   6   0  -7    2.74    1.47
   4   0  -7    1.15    1.33
  -4   0   7   -0.08    0.56
  -4   0   7    0.33    0.43
  -4   0   7   -0.27    1.11
  -4   0   7    0.22    1.10
   4   0  -7    0.30    1.31
   4   0  -7    0.83    0.71
   2   0  -7    0.97    0.73
   2   0  -7   -0.19    1.12
   2   0  -7    0.55    0.82
  -2   0   7    0.39    0.77
   2   0  -7    0.82    0.74
   2   0  -7    1.02    1.02
  -2   0   7   -1.15    0.87
  -2   0   7   -0.32    0.94
  -2   0   7   -0.62    0.60
   0   0  -7    1.13    0.90
   0   0  -7    1.67    0.89
   0   0  -7   -0.35    0.82
   0   0   7   -0.48    0.90
   0   0   7   -0.24    0.78
   0   0   7    0.43    0.84
   2   0   7   -0.05    0.72
   2   0   7   -0.09    1.13
  -2   0  -7    1.03    0.92
  -2   0  -7   -0.64    1.16
   2   0   7   -0.46    0.96
  -2   0  -7   -3.56    0.76
   2   0   7   -2.54    0.72
  -2   0  -7   -2.53    1.19
  -2   0  -7   -0.69    1.14
   4   0   7    0.49    1.40
   4   0   7   -0.78    0.84
   4   0   7    0.26    1.25
  -4   0  -7   -2.43    1.64
   4   0   7   -0.19    1.36
  -4   0  -7    0.01    0.82
  -4   0  -7   -0.44    0.85
   6   0   7   -1.54    1.12
   6   0   7   -0.20    1.55
  -6   0  -7    1.94    1.91
  -6   0  -7   -0.07    1.61
   6   0   7    1.56    1.45
   6   0   7   -0.06    1.67
  -6   0  -7    0.31    0.80
   8   0   7   -2.31    1.72
  -8   0  -7    2.06    1.72
   8   0   7    0.27    1.27
   8   0   7    1.50    1.77
   8   0   7   -2.13    1.56
  -8   0  -7    3.92    1.32
  -8   0  -7   -2.37    1.98
  10   0   7   -3.18    1.81
  10   0   7    1.00    1.68
  10   0   7    0.78    1.36
 -10   0  -7   -3.66    2.23
 -10   0  -7    0.68    0.81
 -10   0  -7    1.74    1.78
  10   0   7    0.19    2.04
  12   0   7   -1.30    1.49
 -12   0  -7    1.19    1.82
 -12   0  -7    2.17    2.66
  12   0   7    1.23    1.98
  12   0   7    0.75    2.06
 -12   0  -7   -1.33    0.84
  12   0   7    4.43    2.06
  14   0   7    2.96    1.63
 -14   0  -7   -1.96    2.85
  14   0   7    1.54    1.98
  14   0   7   -0.17    2.11
 -14   0  -7    0.33    1.95
  14   0   7    2.82    2.32
 -14   0  -7    1.49    0.96
  14   0   7    4.41    2.18
  16   0   7   -1.68    1.90
  16   0   7   -0.16    1.67
 -16   0  -7    1.78    1.03
  16   0   7   -1.74    2.18
  16   0   7    0.92    2.37
 -16   0  -7    2.91    2.91
 -16   0  -7    2.13    2.07
  16   0   7    1.38    2.22
  18   0   7   -0.36    2.40
  18   0   7   -0.46    2.43
 -18   0  -7   -1.72    2.06
 -18   0  -7    0.75    2.92
 -18   0  -7   -1.17    0.98
  18   0   7    0.51    1.80
  18   0   7   -0.27    2.27
 -20   0  -7   -1.77    1.00
 -20   0  -7   -2.47    3.36
 -20   0  -7    0.50    2.37
  20   0   7   -1.10    2.52
  20   0   7    3.30    2.60
  20   0   7   -1.60    1.90
  22   0   7    4.39    3.14
  22   0   7   -2.45    2.10
 -22   0  -7    0.25    1.11
 -22   0  -7    7.32    3.71
  22   0   7   -1.81    2.78
 -22   0  -7    3.17    2.56
 -24   0  -7    3.04    4.02
  24   0   7    0.23    2.84
 -24   0  -7    0.53    1.21
  24   0   7    3.69    3.20
  24   0   7   -3.10    2.37
 -26   0  -7   -1.98    4.36
  26   0   7    0.08    2.60
  26   0   7    8.90    3.90
  28   0   7   -4.38    3.70
  28   0   7    1.20    2.90
 -28   0  -7    1.68    4.46
  30   0   7    0.39    4.05
 -30   0  -7    2.28    4.58
 -32   0  -7   -4.65    4.81
  32   0   7   -6.60    4.19
 -35  -1   7    2.83    3.64
  35  -1  -7    2.32    4.02
 -35  -1   7    0.75    5.72
  35  -1  -7    0.19    4.93
  35   1  -7    4.21    3.95
 -35   1   7    0.14    4.06
 -35   1   7    3.05    3.63
  35   1  -7   -6.60    4.64
 -33  -1   7   -0.91    4.88
 -33  -1   7    1.47    3.24
  33  -1  -7    3.68    4.77
  33  -1  -7    4.29    3.60
 -33   1   7    0.45    2.71
 -33   1   7   -6.54    3.49
  33   1  -7   -1.36    3.54
  33   1  -7   -1.80    3.96
 -31  -1   7   -0.50    3.09
 -31  -1   7    1.08    4.30
  31  -1  -7   -2.54    4.18
  31  -1  -7   -1.87    3.29
 -31   1   7   -0.59    3.50
  31   1  -7    1.42    4.00
 -31   1   7    3.06    2.50
  31   1  -7   -7.16    3.21
 -29  -1   7    2.79    3.00
 -29  -1   7   -2.10    3.77
  29  -1  -7    0.97    2.99
  29  -1  -7   -0.80    3.82
  29   1  -7   -4.60    2.86
  29   1  -7   -0.41    3.43
 -29   1   7   -0.62    2.28
 -29   1   7    1.21    3.05
 -27  -1   7    1.19    2.81
  27  -1  -7   -4.17    3.47
 -27  -1   7   -3.96    3.86
  27  -1  -7   -2.59    2.62
  27   1  -7    0.26    3.26
  27   1  -7   -1.60    2.75
 -27   1   7    2.32    2.33
 -27   1   7    0.21    2.79
 -25  -1   7   -0.51    3.65
 -25  -1   7   -0.10    2.52
  25  -1  -7    9.42    3.76
  25  -1  -7   -1.32    2.43
 -25   1   7   -2.28    2.04
  25   1  -7    0.13    2.83
 -25   1   7    0.53    2.47
  23  -1  -7    0.20    2.93
 -23  -1   7   -3.82    2.20
  23  -1  -7   -0.56    2.22
 -23  -1   7   -1.73    3.03
 -23   1   7    2.04    2.00
  23   1  -7    2.33    2.71
 -23   1   7    0.85    2.28
  21  -1  -7    2.47    2.77
 -21  -1   7   -1.33    2.12
 -21  -1   7    1.37    3.02
  21  -1  -7    0.56    2.05
 -21  -1   7    1.46    2.15
  21  -1  -7   -0.65    2.66
  21   1  -7    0.54    2.27
  21   1  -7    1.20    1.60
 -21   1   7    4.71    2.02
 -21   1   7    2.32    2.02
 -21   1   7   -1.12    2.35
  21   1  -7    0.06    2.57
  21   1  -7    2.24    2.51
 -19  -1   7    5.66    2.29
  19  -1  -7    4.41    2.69
 -19  -1   7    5.54    3.24
  19  -1  -7    3.10    2.92
  19  -1  -7    2.93    1.95
 -19  -1   7    8.23    2.38
  19   1  -7    1.60    2.32
 -19   1   7    4.89    2.44
  19   1  -7    1.10    2.45
  19   1  -7    2.57    1.55
 -19   1   7    3.16    1.99
  19   1  -7    5.82    2.26
 -19   1   7    5.86    2.09
  17  -1  -7   -1.00    1.72
 -17  -1   7    1.38    1.94
 -17  -1   7   -1.93    1.90
 -17  -1   7   -1.08    2.61
  17  -1  -7   -0.24    2.39
  17  -1  -7   -1.07    2.28
  17   1  -7   -0.23    2.25
  17   1  -7   -0.62    2.27
  17   1  -7    0.65    1.32
  17   1  -7    5.27    2.19
 -17   1   7    2.65    1.86
 -17   1   7    0.48    2.08
 -17   1   7    1.38    1.71
  15  -1  -7   -1.33    2.47
 -15  -1   7   -5.60    2.75
 -15  -1   7    2.57    1.97
  15  -1  -7    0.25    2.48
 -15  -1   7    0.03    1.96
  15  -1  -7    1.61    1.60
  15   1  -7    1.83    1.25
  15   1  -7    0.61    2.05
  15   1  -7    1.78    2.29
  15   1  -7   -1.37    2.30
 -15   1   7    2.33    1.65
 -15   1   7   -0.08    1.83
 -15   1   7    1.85    2.17
 -13  -1   7   11.96    3.07
  13  -1  -7   10.80    2.77
  13  -1  -7   11.80    1.95
  13  -1  -7    9.35    2.86
 -13  -1   7   12.81    1.81
 -13  -1   7   11.82    2.54
 -13  -1   7   11.09    2.39
 -13   1   7   14.63    2.34
 -13   1   7   11.37    2.56
  13   1  -7   12.72    2.76
  13   1  -7   11.51    2.52
  13   1  -7    9.31    2.46
 -13   1   7   14.41    2.18
  13   1  -7   12.26    1.75
  11  -1  -7    7.22    1.41
 -11  -1   7    4.83    2.47
 -11  -1   7    6.46    2.11
  11  -1  -7    2.64    2.29
 -11  -1   7    3.62    1.27
 -11  -1   7    4.47    1.99
 -11  -1   7    4.72    2.02
  11   1  -7    5.40    1.26
  11   1  -7    4.40    2.13
 -11   1   7    5.19    1.65
 -11   1   7    6.47    1.94
 -11   1   7    9.07    2.28
  11   1  -7    5.73    2.18
  -9  -1   7    1.29    2.14
  -9  -1   7    1.98    1.83
  -9  -1   7   -0.27    1.78
   9  -1  -7    0.56    1.15
   9  -1  -7    1.88    1.05
   9  -1  -7    2.83    2.12
  -9  -1   7    0.31    1.67
   9   1  -7   -0.18    1.93
  -9   1   7    5.37    1.84
   9   1  -7    3.65    1.08
   9   1  -7    1.92    1.82
  -9   1   7    1.15    1.34
  -9   1   7    1.03    1.91
   7  -1  -7  106.50    9.53
   7  -1  -7  106.11    9.95
  -7  -1   7   95.19    9.85
   7  -1  -7   99.87    9.38
  -7  -1   7  107.08    9.77
  -7  -1   7  102.31    9.78
  -7  -1   7  105.45    9.80
  -7   1   7  106.99    9.79
   7   1  -7   99.02    9.82
   7   1  -7   97.85    9.91
   7   1  -7  100.93    9.71
   7   1  -7  102.85    9.46
   7   1  -7  110.98    9.96
  -7   1   7   98.77    9.85
  -7   1   7  100.87    9.56
   5  -1  -7  143.35   13.06
   5  -1  -7  140.08   13.15
  -5  -1   7  137.90   13.03
   5  -1  -7  143.97   12.87
  -5  -1   7  141.35   12.92
  -5  -1   7  135.83   13.04
  -5   1   7  136.72   12.87
  -5   1   7  138.89   13.02
  -5   1   7  141.84   13.01
   5   1  -7  138.01   12.90
   5   1  -7  136.22   13.10
   5   1  -7  139.95   13.20
   5   1  -7  144.10   13.12
   3  -1  -7   58.52    5.71
   3  -1  -7   57.01    5.70
   3  -1  -7   54.96    5.93
  -3  -1   7   58.65    5.74
  -3  -1   7   56.97    5.79
  -3  -1   7   58.28    5.41
  -3   1   7   56.08    5.65
   3   1  -7   56.20    5.81
  -3   1   7   62.15    5.96
   3   1  -7   52.44    5.42
  -3   1   7   60.07    5.62
  -3   1   7   61.24    5.73
   3   1  -7   60.42    5.86
   1  -1  -7    2.88    1.67
   1  -1  -7   -0.73    1.38
   1  -1  -7    3.03    1.04
  -1  -1   7   -1.09    1.46
   1  -1  -7    0.31    1.47
  -1  -1   7    1.04    1.33
  -1   1   7    1.33    0.74
   1   1  -7    1.18    1.52
  -1   1   7    0.72    1.49
   1   1  -7    1.29    1.24
  -1   1   7   -0.20    0.83
  -1   1   7    0.56    1.48
  -1  -1  -7    3.07    1.49
   1  -1   7    3.60    0.76
   1  -1   7    4.47    1.29
   1  -1   7    4.35    1.59
   1  -1   7    2.87    1.68
   1   1   7    7.37    1.76
  -1   1  -7    2.49    1.06
   1   1   7    5.07    1.18
  -1   1  -7    3.24    1.68
   1   1   7    4.17    1.63
   3  -1   7  983.05   88.02
   3  -1   7 1000.00   87.79
   3  -1   7  963.54   87.96
  -3  -1  -7  978.30   88.01
   3  -1   7  968.68   87.84
   3  -1   7  983.42   87.84
  -3   1  -7  957.23   88.02
   3   1   7  967.94   87.91
   3   1   7  951.30   87.97
   3   1   7  978.61   87.99
  -3   1  -7  948.74   87.78
  -3   1  -7  973.17   87.85
  -5  -1  -7  175.43   16.08
   5  -1   7  176.90   15.86
   5  -1   7  174.53   16.05
   5  -1   7  166.86   16.06
   5  -1   7  169.99   15.71
  -5  -1  -7  176.07   16.15
  -5  -1  -7  173.75   15.69
   5   1   7  169.51   15.70
   5   1   7  180.53   16.04
  -5   1  -7  169.49   15.87
   5   1   7  162.61   16.00
   5   1   7  175.35   15.97
  -5   1  -7  173.10   16.14
  -7  -1  -7   45.72    4.42
  -7  -1  -7   40.50    5.12
   7  -1   7   44.21    4.85
   7  -1   7   42.30    4.75
   7  -1   7   44.37    4.19
  -7  -1  -7   49.01    5.21
  -7   1  -7   42.90    4.98
   7   1   7   44.73    4.49
  -7   1  -7   44.86    4.78
   7   1   7   46.45    4.77
   7   1   7   44.43    4.73
   7   1   7   44.18    4.73
  -9  -1  -7   27.12    3.76
   9  -1   7   28.21    3.71
   9  -1   7   40.83    3.85
  -9  -1  -7   36.01    4.47
  -9  -1  -7   32.73    3.54
   9   1   7   28.00    3.37
   9   1   7   36.51    3.75
  -9   1  -7   25.24    3.73
   9   1   7   31.45    3.75
   9   1   7   36.74    4.24
  -9   1  -7   34.47    3.91
   9   1   7   28.78    3.64
  -9   1  -7   29.12    3.90
 -11  -1  -7   23.51    2.63
  11  -1   7   21.53    3.11
  11  -1   7   19.98    3.10
 -11  -1  -7   16.50    3.51
 -11  -1  -7   19.91    3.03
 -11   1  -7   13.61    3.05
  11   1   7   26.69    3.22
  11   1   7   21.75    2.96
  11   1   7   24.92    3.48
 -11   1  -7   19.87    3.21
 -11   1  -7   20.20    3.34
  11   1   7   23.13    3.13
  11   1   7   20.69    2.67
  13  -1   7    7.70    1.53
  13  -1   7    8.90    2.49
 -13  -1  -7    8.94    3.00
 -13  -1  -7    8.43    1.83
  13  -1   7    5.25    2.31
 -13  -1  -7    6.39    2.32
  13   1   7    5.90    2.70
 -13   1  -7    6.22    2.19
  13   1   7    9.91    2.21
 -13   1  -7    6.91    2.51
  13   1   7    4.95    2.64
  13   1   7    5.37    1.94
 -13   1  -7    7.91    2.48
  13   1   7    9.76    2.32
  15  -1   7   16.03    3.01
  15  -1   7   10.36    2.70
 -15  -1  -7    9.66    2.78
  15  -1   7   14.40    2.07
 -15  -1  -7   11.33    3.09
 -15  -1  -7   16.61    2.37
  15   1   7   19.12    3.41
 -15   1  -7   10.04    4.55
  15   1   7   12.12    2.40
  15   1   7   16.92    3.02
 -15   1  -7   11.87    2.76
  15   1   7   10.32    2.49
  15   1   7   20.50    2.81
 -15   1  -7   12.80    3.08
 -17  -1  -7    4.06    3.28
 -17  -1  -7    2.62    1.75
  17  -1   7    1.15    2.33
  17  -1   7    1.17    1.52
  17  -1   7    1.74    2.24
 -17  -1  -7   -1.18    1.63
  17   1   7    2.83    2.79
 -17   1  -7   -3.07    2.53
 -17   1  -7   -0.40    2.37
  17   1   7    1.46    2.00
  17   1   7    0.69    2.03
 -17   1  -7   -2.51    2.04
  17   1   7   -1.67    2.51
  17   1   7   -1.07    2.01
  19  -1   7   16.55    3.25
 -19  -1  -7   12.60    3.69
 -19  -1  -7   14.94    2.34
 -19  -1  -7   12.20    2.46
  19  -1   7   14.99    2.25
  19  -1   7    9.12    2.98
  19   1   7   11.62    3.23
 -19   1  -7    9.04    3.40
 -19   1  -7   10.79    3.00
  19   1   7   13.14    2.74
  19   1   7    9.24    2.72
 -19   1  -7    7.88    2.98
  19   1   7   14.05    2.80
 -21  -1  -7    9.56    4.01
 -21  -1  -7    4.83    2.00
  21  -1   7    5.90    2.03
  21  -1   7    6.34    2.97
 -21  -1  -7    8.27    2.33
  21   1   7    5.61    2.64
  21   1   7    9.22    3.29
  21   1   7    3.22    2.51
 -21   1  -7    3.70    2.62
  21   1   7    7.37    2.54
 -21   1  -7    3.28    3.36
 -23  -1  -7    3.91    2.08
  23  -1   7    4.05    2.09
 -23  -1  -7   -0.06    4.03
 -23  -1  -7    6.24    2.48
  23  -1   7    1.59    3.13
  23   1   7    5.07    2.67
 -23   1  -7   -0.11    3.46
  23   1   7    4.92    2.69
  23   1   7    5.04    3.54
 -23   1  -7    2.96    2.85
  23   1   7    2.60    2.77
 -25  -1  -7   -2.06    2.09
  25  -1   7    3.03    2.30
 -25  -1  -7   -6.09    3.94
  25  -1   7    3.84    3.34
 -25   1  -7   -0.71    2.99
  25   1   7    1.72    2.75
 -25   1  -7    1.55    4.09
  25   1   7   -5.08    3.33
  25   1   7   -2.09    2.77
 -27  -1  -7   -4.46    2.10
 -27  -1  -7   10.14    4.73
  27  -1   7    2.94    3.47
  27   1   7   -3.95    2.80
  27   1   7   -1.97    3.00
 -27   1  -7   -2.93    3.09
 -27   1  -7    3.05    4.55
  27   1   7   -1.74    3.72
  29  -1   7    0.59    3.76
 -29  -1  -7   -0.21    5.01
  29   1   7   -0.08    3.32
  29   1   7   -1.23    4.14
 -29   1  -7   -9.64    4.83
 -29   1  -7   -0.91    3.53
 -31  -1  -7    1.37    4.99
  31  -1   7   -0.47    3.88
 -31   1  -7   -0.50    5.44
  31   1   7   -0.68    3.51
 -31   1  -7   -0.96    3.88
  31   1   7    4.73    4.41
  33  -1   7    2.49    4.31
 -33  -1  -7    5.85    6.12
  33   1   7    6.53    4.88
 -33   1  -7   -2.94    5.52
  33   1   7    6.09    4.07
 -33   1  -7    0.50    4.33
 -34  -2   7   -1.20    5.18
  34  -2  -7   -3.09    3.16
 -34  -2   7   -4.35    3.87
  34  -2  -7   -1.32    5.27
  34   2  -7    1.67    4.42
  34   2  -7    0.00    3.38
 -34   2   7   -0.47    4.20
  32  -2  -7    5.97    3.12
 -32  -2   7   -0.63    4.46
 -32  -2   7   -3.79    3.22
  32  -2  -7    6.04    5.09
  32   2  -7   -5.09    4.10
 -32   2   7   -3.36    3.74
  32   2  -7   -3.02    3.11
 -30  -2   7    4.41    4.56
  30  -2  -7    1.76    2.75
  30  -2  -7   -3.81    4.35
 -30  -2   7    3.55    3.30
 -30   2   7    0.40    3.50
  30   2  -7   -3.32    3.11
  28  -2  -7    3.52    2.63
 -28  -2   7    1.69    3.17
  28  -2  -7   -4.17    4.23
 -28  -2   7    0.34    4.47
  28   2  -7   -2.17    2.92
 -28   2   7    1.93    3.25
  28   2  -7   -0.55    2.30
 -26  -2   7    5.84    3.97
  26  -2  -7   -1.50    2.17
  26  -2  -7   -0.19    3.85
 -26  -2   7    2.18    2.88
  26   2  -7   -1.50    2.76
  26   2  -7    5.35    2.21
 -26   2   7   -2.72    2.74
  24  -2  -7    3.35    3.64
 -24  -2   7    1.61    2.78
  24  -2  -7    2.21    2.06
 -24  -2   7    2.33    3.73
 -24   2   7    4.61    2.68
  24   2  -7   -1.48    2.47
  24   2  -7   -0.53    1.90
  22  -2  -7    1.49    3.32
 -22  -2   7    1.31    2.22
  22  -2  -7    1.19    1.90
 -22  -2   7    0.76    2.78
 -22  -2   7   -0.15    2.64
 -22  -2   7    8.64    3.70
  22   2  -7    0.39    2.47
  22   2  -7    6.08    1.98
 -22   2   7    4.50    2.56
 -20  -2   7    1.92    2.71
  20  -2  -7    6.70    1.89
 -20  -2   7    3.17    2.28
  20  -2  -7    0.77    3.32
 -20  -2   7    4.83    2.56
 -20  -2   7    7.53    3.33
  20   2  -7    4.29    2.53
  20   2  -7    8.19    2.74
  20   2  -7    6.18    1.95
 -20   2   7    2.34    2.37
 -18  -2   7   10.51    2.87
 -18  -2   7   14.02    3.55
  18  -2  -7   15.23    2.26
  18  -2  -7   15.64    3.46
 -18  -2   7   12.65    3.15
  18  -2  -7   15.74    3.50
 -18  -2   7   13.50    2.74
 -18   2   7   16.98    3.14
  18   2  -7   11.92    2.92
  18   2  -7   10.81    2.91
 -18   2   7   14.09    2.69
  18   2  -7   10.94    2.85
  18   2  -7   14.45    2.31
  16  -2  -7   -3.20    2.35
 -16  -2   7   -0.62    2.82
 -16  -2   7   -2.44    2.23
  16  -2  -7    0.58    2.84
 -16  -2   7    2.00    1.98
 -16  -2   7    1.38    2.28
  16  -2  -7   -0.44    1.37
  16   2  -7    0.30    1.58
  16   2  -7    0.85    2.11
 -16   2   7   -1.92    1.95
  16   2  -7   -1.17    2.23
 -16   2   7   -4.89    2.11
  16   2  -7    1.83    2.29
  14  -2  -7    1.96    1.53
 -14  -2   7    3.24    2.63
 -14  -2   7    2.06    2.40
 -14  -2   7    4.20    2.04
 -14  -2   7    2.66    2.43
  14  -2  -7   -1.40    2.80
  14  -2  -7    2.58    1.37
  14   2  -7    2.85    1.76
  14   2  -7    1.70    2.09
  14   2  -7    1.73    2.10
  14   2  -7    2.34    2.19
 -14   2   7    3.70    2.28
 -14   2   7    0.20    1.97
 -12  -2   7   30.36    4.11
  12  -2  -7   33.08    3.35
  12  -2  -7   28.88    4.23
  12  -2  -7   28.16    3.58
  12  -2  -7   31.32    3.95
 -12  -2   7   32.01    4.20
 -12  -2   7   29.08    4.11
 -12   2   7   33.45    4.05
 -12   2   7   28.72    3.77
  12   2  -7   38.02    4.12
  12   2  -7   29.65    3.98
  12   2  -7   34.11    3.59
  12   2  -7   26.16    3.86
 -10  -2   7    1.14    2.25
  10  -2  -7   -0.26    1.11
  10  -2  -7    5.38    1.66
 -10  -2   7    1.30    2.18
 -10  -2   7   -1.77    2.27
  10  -2  -7   -0.77    2.44
  10  -2  -7    2.97    1.88
  10   2  -7    0.29    1.97
  10   2  -7    3.78    1.75
 -10   2   7    0.50    2.05
 -10   2   7   -0.70    1.14
  10   2  -7    0.38    2.02
 -10   2   7    2.17    1.93
  10   2  -7    0.04    1.93
   8  -2  -7   19.44    3.17
   8  -2  -7   15.47    2.68
  -8  -2   7   19.60    3.13
  -8  -2   7   17.51    2.97
   8  -2  -7   19.15    2.67
  -8  -2   7   16.62    2.78
   8  -2  -7   19.03    2.06
  -8   2   7   19.92    2.91
  -8   2   7   18.58    2.71
   8   2  -7   20.63    2.81
   8   2  -7   18.84    3.02
   8   2  -7   19.26    2.59
   8   2  -7   16.45    2.76
   8   2  -7   16.58    3.01
  -6  -2   7   24.29    3.23
  -6  -2   7   22.45    2.84
   6  -2  -7   17.80    2.82
   6  -2  -7   20.67    2.89
  -6  -2   7   15.36    2.89
   6   2  -7   21.00    2.94
   6   2  -7   16.10    3.15
  -6   2   7   24.36    2.23
  -6   2   7   18.98    2.87
  -6   2   7   19.81    2.86
  -6   2   7   20.79    2.93
  -4  -2   7    2.92    2.10
  -4  -2   7    1.05    1.46
   4  -2  -7    1.63    1.93
  -4  -2   7    3.70    1.94
   4  -2  -7    1.24    1.75
  -4   2   7    0.55    0.96
  -4   2   7    1.25    1.63
  -4   2   7    1.35    1.96
   4   2  -7   -0.65    2.23
   4   2  -7    0.33    1.93
  -4   2   7    1.50    2.07
  -2  -2   7   86.23    8.31
  -2  -2   7   91.42    8.90
   2  -2  -7   89.44    8.78
   2  -2  -7   89.18    8.86
  -2  -2   7   91.71    8.77
  -2   2   7   85.19    8.77
  -2   2   7   89.54    8.50
  -2   2   7   88.23    8.87
   2   2  -7   87.93    9.04
  -2   2   7   85.94    8.75
   2   2  -7   90.87    8.78
   0  -2  -7   17.32    3.04
   0  -2  -7   19.47    3.10
   0  -2   7   22.83    2.78
   0  -2   7   21.11    3.20
   0   2  -7   20.93    3.45
   0   2   7   18.75    2.94
   0   2   7   23.60    3.10
   0   2   7   23.93    2.50
   0   2  -7   18.71    2.72
   2  -2   7   -0.30    1.97
   2  -2   7   -1.28    1.79
   2  -2   7    3.70    1.50
  -2  -2  -7    1.57    2.20
  -2  -2  -7    5.86    2.22
  -2   2  -7    2.22    2.03
  -2   2  -7    1.05    1.49
   2   2   7    0.81    2.00
   2   2   7    1.09    1.86
  -4  -2  -7  177.97   16.59
   4  -2   7  180.51   16.46
   4  -2   7  177.07   16.58
  -4  -2  -7  170.30   16.68
   4  -2   7  169.74   16.25
   4   2   7  180.48   16.12
  -4   2  -7  173.43   16.64
  -4   2  -7  175.37   16.24
   4   2   7  173.19   16.53
   4   2   7  184.69   16.63
   6  -2   7  135.14   12.85
   6  -2   7  133.94   12.59
  -6  -2  -7  131.44   13.05
   6  -2   7  131.96   12.94
  -6  -2  -7  135.09   13.10
   6  -2   7  130.34   12.54
   6   2   7  146.81   13.04
  -6   2  -7  127.14   12.94
  -6   2  -7  138.50   12.52
   6   2   7  132.51   12.92
   6   2   7  140.02   12.42
  -8  -2  -7   13.95    3.10
   8  -2   7   17.83    2.18
   8  -2   7   24.23    2.71
  -8  -2  -7   17.98    3.34
   8  -2   7   16.81    2.92
   8  -2   7   16.59    3.03
   8   2   7   17.10    2.95
   8   2   7   20.94    3.04
   8   2   7   17.42    2.12
  -8   2  -7   17.09    2.97
  10  -2   7   33.11    3.42
  10  -2   7   25.00    3.71
 -10  -2  -7   23.52    3.99
  10  -2   7   34.19    3.97
 -10  -2  -7   26.47    3.95
  10  -2   7   35.42    3.79
 -10   2  -7   28.49    4.04
 -10   2  -7   32.26    4.19
  10   2   7   29.95    3.84
  10   2   7   31.44    3.44
  10   2   7   29.43    3.91
  12  -2   7    1.20    1.88
  12  -2   7   -1.53    1.16
 -12  -2  -7    1.12    2.76
 -12  -2  -7    1.53    1.25
 -12  -2  -7    4.69    2.51
  12  -2   7    0.25    1.26
  12  -2   7   -2.79    2.00
  12   2   7   -1.04    2.08
 -12   2  -7    2.77    2.38
  12   2   7    0.07    1.32
  12   2   7   -2.41    2.12
 -12   2  -7    2.53    2.52
  14  -2   7    6.31    1.52
 -14  -2  -7    6.91    3.11
 -14  -2  -7    7.65    1.71
  14  -2   7    7.21    2.42
  14  -2   7   11.78    1.53
  14  -2   7   12.37    2.51
 -14  -2  -7    8.31    2.86
  14   2   7    6.07    1.67
 -14   2  -7    7.45    2.89
  14   2   7    7.99    2.75
  14   2   7    5.31    2.29
 -14   2  -7    5.99    2.78
  14   2   7    9.83    2.57
 -16  -2  -7   22.95    2.74
  16  -2   7   20.90    2.54
  16  -2   7   18.60    3.30
 -16  -2  -7   19.31    3.70
  16  -2   7   23.47    2.26
 -16  -2  -7   17.25    3.84
  16  -2   7   19.04    3.38
  16   2   7   20.36    3.52
  16   2   7   18.66    3.24
  16   2   7   18.78    3.32
 -16   2  -7   18.70    3.72
 -16   2  -7   17.55    3.51
  16   2   7   14.31    2.62
  18  -2   7    8.68    1.24
 -18  -2  -7    7.58    3.60
 -18  -2  -7    8.14    3.22
  18  -2   7    7.07    1.85
  18  -2   7    2.51    2.53
 -18  -2  -7    7.80    1.90
  18  -2   7    8.90    2.75
  18   2   7    4.86    2.68
 -18   2  -7    8.08    3.17
  18   2   7    6.94    2.03
  18   2   7    7.22    3.18
  18   2   7    5.51    2.71
  20  -2   7   10.61    3.12
 -20  -2  -7    5.38    2.09
 -20  -2  -7    5.22    3.73
  20  -2   7    8.71    2.84
  20  -2   7    4.90    1.94
  20   2   7    7.83    2.16
  20   2   7   11.08    3.43
  20   2   7    8.41    2.99
 -20   2  -7    6.37    3.21
 -22  -2  -7   10.84    2.86
 -22  -2  -7    7.29    4.34
  22  -2   7    6.70    3.07
 -22  -2  -7    9.55    2.38
 -22   2  -7    5.58    3.32
  22   2   7   10.18    2.85
  22   2   7    5.00    3.48
  22   2   7   13.07    3.16
  24  -2   7    1.10    3.03
  24  -2   7   -1.13    1.96
 -24  -2  -7    3.05    2.24
 -24  -2  -7    4.04    2.68
 -24  -2  -7    0.35    4.25
  24   2   7    6.04    2.78
  24   2   7    6.24    3.94
 -24   2  -7   -2.96    3.23
  24   2   7   -1.81    2.77
 -26  -2  -7    4.07    2.53
  26  -2   7   -0.45    3.25
 -26  -2  -7    3.24    2.73
 -26  -2  -7    7.78    4.93
  26   2   7    2.54    3.07
  26   2   7    4.74    2.99
  26   2   7   -4.13    3.92
 -26   2  -7   -0.99    3.48
 -28  -2  -7    1.37    5.26
 -28  -2  -7   -0.91    2.75
  28  -2   7    6.09    3.72
 -28   2  -7   -1.38    3.73
  28   2   7    5.37    4.28
  28   2   7   -4.80    2.90
  28   2   7   -0.86    3.16
 -30  -2  -7    5.25    2.96
 -30  -2  -7    0.64    5.66
  30  -2   7   -0.33    3.72
  30   2   7    0.27    3.55
 -30   2  -7   -2.55    4.14
  30   2   7    2.83    4.70
  30   2   7   -2.70    3.44
  32  -2   7  -14.08    3.63
 -32  -2  -7   -1.09    6.21
  32   2   7    5.08    3.94
  32   2   7   -5.36    4.58
  32   2   7   -0.32    3.68
 -32   2  -7    7.67    4.66
 -33  -3   7   -6.44    5.26
 -33  -3   7   -6.96    3.79
  33  -3  -7    1.19    3.59
  33  -3  -7    0.84    2.76
  33   3  -7    1.38    3.09
 -33   3   7   -0.49    4.51
  33   3  -7    1.04    3.37
 -31  -3   7   -8.07    4.70
 -31  -3   7    0.03    3.65
  31  -3  -7    0.80    3.29
  31  -3  -7    1.24    2.64
  31   3  -7    3.96    3.38
 -31   3   7   -1.86    4.06
  31   3  -7    6.27    3.06
 -29  -3   7   -5.73    3.31
 -29  -3   7    7.77    4.98
  29  -3  -7   -2.32    3.07
  29  -3  -7    0.82    2.37
 -29   3   7   -4.88    3.63
  29   3  -7    2.87    2.78
  29   3  -7   -4.30    3.05
 -27  -3   7   -8.38    3.21
  27  -3  -7    1.04    2.23
 -27  -3   7   -7.13    4.59
  27  -3  -7    5.13    3.14
  27   3  -7   -0.81    2.59
 -27   3   7   -1.72    3.52
  27   3  -7   -1.23    2.83
 -25  -3   7   -4.94    4.08
  25  -3  -7   -1.79    2.03
 -25  -3   7    3.19    3.37
  25  -3  -7    0.84    2.64
 -25   3   7    4.14    3.38
  25   3  -7   -3.36    2.49
  25   3  -7   -2.65    2.60
 -23  -3   7   -5.58    2.90
  23  -3  -7    1.48    2.58
  23  -3  -7   -1.69    1.92
 -23  -3   7   -0.20    4.02
  23   3  -7    0.77    2.41
 -23   3   7    0.15    3.15
  23   3  -7    1.73    2.62
 -21  -3   7   13.86    3.62
 -21  -3   7   17.48    4.48
  21  -3  -7   12.20    3.10
  21  -3  -7   12.00    2.54
 -21   3   7   17.16    3.62
  21   3  -7   13.08    3.23
  21   3  -7   11.24    2.89
 -19  -3   7    0.71    3.05
 -19  -3   7    2.02    3.30
  19  -3  -7    1.55    2.31
  19  -3  -7    0.69    1.79
 -19   3   7    2.46    2.79
  19   3  -7    0.14    2.44
  19   3  -7    0.13    2.32
 -17  -3   7    4.51    2.79
  17  -3  -7    4.88    2.11
  17  -3  -7    8.13    2.44
 -17  -3   7    1.30    3.03
  17  -3  -7    7.17    1.84
 -17  -3   7    1.98    4.75
  17   3  -7    6.40    2.49
  17   3  -7    2.30    2.50
  17   3  -7    7.35    2.78
 -17   3   7    3.48    2.56
 -15  -3   7   -0.48    2.66
 -15  -3   7    2.85    2.56
 -15  -3   7   -1.59    2.70
  15  -3  -7    3.63    2.00
  15  -3  -7    0.91    1.52
  15  -3  -7   -0.72    2.06
  15   3  -7    4.62    2.25
 -15   3   7   -4.50    2.44
 -15   3   7   -0.08    2.43
  15   3  -7    2.07    2.39
  15   3  -7    2.07    2.22
  13  -3  -7   17.81    2.35
  13  -3  -7   10.95    2.79
 -13  -3   7   14.96    3.45
 -13  -3   7   19.08    3.35
  13  -3  -7   13.33    2.75
 -13  -3   7   16.52    3.49
  13   3  -7   18.29    3.10
 -13   3   7   14.66    3.06
 -13   3   7   17.40    3.23
  13   3  -7   17.12    2.82
  13   3  -7   17.91    3.16
  11  -3  -7    0.74    1.95
 -11  -3   7   -2.48    2.44
  11  -3  -7   -0.48    1.98
 -11  -3   7    3.48    2.49
 -11  -3   7    1.42    2.18
  11   3  -7   -2.43    1.96
 -11   3   7    0.65    2.16
  11   3  -7    2.89    2.21
 -11   3   7    0.04    2.23
  11   3  -7    0.38    2.26
  -9  -3   7    2.57    2.12
   9  -3  -7   -1.47    2.00
   9  -3  -7    2.36    2.09
  -9  -3   7    3.31    2.77
  -9  -3   7   -0.19    1.99
   9   3  -7    2.55    2.21
  -9   3   7   -2.42    2.14
   9   3  -7   -1.47    1.98
   9   3  -7    3.97    2.33
   9   3  -7   -1.67    2.67
  -9   3   7   -2.89    2.12
   7  -3  -7   18.62    2.87
  -7  -3   7   14.63    2.97
   7  -3  -7    8.18    2.58
  -7  -3   7    8.43    2.67
  -7  -3   7   15.43    2.66
  -7   3   7   13.28    2.70
  -7   3   7   11.47    2.63
   7   3  -7   12.30    2.65
   7   3  -7   13.35    3.08
  -7   3   7   13.60    2.83
  -5  -3   7   57.04    6.35
   5  -3  -7   58.68    6.29
  -5  -3   7   68.21    6.60
  -5  -3   7   48.77    5.98
   5  -3  -7   56.34    6.33
   5   3  -7   59.82    6.27
  -5   3   7   58.46    6.37
   5   3  -7   54.87    6.40
  -5   3   7   65.46    6.58
  -5   3   7   58.38    6.35
   3  -3  -7   27.04    3.78
  -3  -3   7   24.20    3.93
   3  -3  -7   32.20    3.80
  -3  -3   7   25.56    3.60
  -3  -3   7   23.24    3.17
   3   3  -7   25.36    3.98
  -3   3   7   30.43    4.05
  -3   3   7   23.94    3.30
  -3   3   7   24.67    3.54
   3   3  -7   22.19    3.41
  -1  -3   7    1.33    2.10
   1  -3  -7    2.36    2.10
  -1  -3   7   -0.68    2.47
   1  -3  -7   -0.77    2.32
  -1   3   7    5.05    2.37
  -1   3   7    2.35    2.47
  -1   3   7    0.29    1.98
   1   3  -7    0.72    2.41
   1   3  -7   -1.35    1.95
   1  -3   7    8.61    2.33
  -1  -3  -7    5.72    2.59
   1  -3   7   11.41    2.63
  -1  -3  -7   10.42    2.65
   1   3   7    8.22    2.55
   1   3   7    6.46    2.66
  -1   3  -7    5.41    2.15
   1   3   7   12.73    2.54
  -1   3  -7    6.06    2.65
  -3  -3  -7   50.67    5.41
   3  -3   7   46.54    5.11
   3  -3   7   39.58    4.54
  -3  -3  -7   37.91    4.94
   3   3   7   33.33    4.72
  -3   3  -7   43.55    4.62
  -3   3  -7   45.56    5.29
   3   3   7   38.37    4.86
   5  -3   7    5.64    2.20
   5  -3   7    3.22    1.82
  -5  -3  -7    5.46    2.65
  -5  -3  -7    9.41    2.77
   5  -3   7    7.08    2.51
   5   3   7    4.38    2.38
  -5   3  -7    4.10    1.72
   5   3   7    6.76    2.33
  -5   3  -7    2.23    2.47
   7  -3   7   -1.08    1.61
   7  -3   7   -0.89    2.11
  -7  -3  -7    2.97    2.34
  -7  -3  -7    4.84    2.77
  -7  -3  -7   -1.91    2.51
   7  -3   7   -2.17    2.04
   7   3   7   -1.47    2.18
   7   3   7    2.41    2.17
   7   3   7   -1.51    1.14
  -7   3  -7   -0.70    1.41
  -7   3  -7    2.25    2.30
   9  -3   7   30.03    3.66
  -9  -3  -7   35.06    4.38
   9  -3   7   25.85    3.33
   9  -3   7   26.38    3.94
  -9  -3  -7   21.29    3.99
   9  -3   7   31.57    4.00
  -9  -3  -7   26.51    4.14
   9   3   7   27.73    3.16
   9   3   7   27.80    4.00
  -9   3  -7   30.45    4.29
   9   3   7   33.68    4.19
  11  -3   7   17.49    3.13
  11  -3   7   12.55    2.94
 -11  -3  -7   12.38    3.22
 -11  -3  -7   15.03    3.42
  11  -3   7   21.06    2.89
 -11  -3  -7   18.98    3.71
  11  -3   7   14.91    2.40
  11   3   7   20.39    3.35
 -11   3  -7   19.19    3.46
  11   3   7   17.05    2.32
 -11   3  -7   17.07    3.47
  11   3   7   17.52    3.25
  13  -3   7   -1.16    2.34
  13  -3   7    5.67    2.32
  13  -3   7    2.54    1.62
 -13  -3  -7    5.54    3.28
 -13  -3  -7    3.30    2.83
  13   3   7    3.58    2.68
  13   3   7   -0.39    1.33
 -13   3  -7    4.99    2.57
  15  -3   7    7.47    2.55
  15  -3   7    6.45    2.68
 -15  -3  -7    3.93    3.13
 -15  -3  -7    5.29    3.46
  15  -3   7    1.59    1.67
  15   3   7    3.17    2.71
  15   3   7    2.19    1.55
 -15   3  -7    4.18    3.10
 -17  -3  -7    3.36    3.55
  17  -3   7    2.21    1.78
  17  -3   7    8.66    2.69
  17  -3   7    2.66    2.56
 -17  -3  -7    4.47    3.55
  17   3   7    5.95    2.86
  17   3   7    1.15    1.73
 -17   3  -7    2.09    2.83
  19  -3   7    3.58    2.72
 -19  -3  -7    1.31    3.60
  19  -3   7    5.91    2.06
  19  -3   7    0.44    2.70
 -19  -3  -7    1.16    3.62
  19   3   7    4.49    3.27
  19   3   7    4.29    3.01
 -19   3  -7    3.59    3.05
  19   3   7    0.45    1.85
 -21  -3  -7    1.17    4.01
 -21  -3  -7    1.66    4.09
  21  -3   7    0.74    2.85
  21  -3   7    3.87    2.17
 -21   3  -7   10.89    3.65
  21   3   7    3.24    3.17
  21   3   7    4.81    3.67
  21   3   7    7.31    2.15
  23  -3   7    2.18    2.90
 -23  -3  -7    0.84    4.25
  23  -3   7   -0.57    2.26
 -23  -3  -7   -3.26    3.08
  23   3   7    3.72    3.37
 -23   3  -7   -1.20    3.37
  23   3   7   -1.36    2.16
  23   3   7    7.43    4.26
  25  -3   7   -1.83    2.99
 -25  -3  -7    0.38    3.36
 -25  -3  -7    0.39    4.72
  25  -3   7    4.19    2.47
  25   3   7   -0.92    3.43
  25   3   7   -4.11    2.31
 -25   3  -7   -4.48    3.46
  25   3   7    2.92    4.27
 -27  -3  -7   -1.44    3.37
  27  -3   7    2.83    3.36
 -27  -3  -7    9.24    5.35
  27   3   7   -2.63    3.32
  27   3   7   -4.31    4.25
  27   3   7   -3.00    2.92
 -27   3  -7    3.76    4.10
 -29  -3  -7    7.17    6.22
 -29  -3  -7    0.69    3.43
  29  -3   7   -0.07    3.52
 -29   3  -7    2.19    4.39
  29   3   7   -6.51    4.73
  29   3   7    0.04    3.69
  30  -4  -7   -5.73    2.50
 -30  -4   7   -8.70    5.52
  30  -4  -7    1.90    3.81
 -30  -4   7    0.42    4.17
  30   4  -7   -4.37    3.46
 -30   4   7    4.24    5.11
  30   4  -7    0.99    3.44
  28  -4  -7   -2.87    3.35
 -28  -4   7   -0.02    5.15
  28  -4  -7   -3.36    2.49
 -28  -4   7    0.40    3.97
  28   4  -7   -1.90    3.46
  28   4  -7   -1.83    2.96
 -28   4   7   -1.59    4.38
 -26  -4   7    0.70    3.95
 -26  -4   7    5.92    5.05
  26  -4  -7   -0.03    2.49
  26  -4  -7   -4.05    3.26
  26   4  -7    5.20    3.30
 -26   4   7    0.46    4.07
  26   4  -7   -0.04    2.83
 -24  -4   7    2.04    4.58
  24  -4  -7    1.27    3.28
 -24  -4   7   -2.02    3.84
  24  -4  -7    3.68    2.48
  24   4  -7    1.84    3.21
  24   4  -7    0.15    2.74
 -24   4   7   -5.73    3.77
 -22  -4   7    1.93    4.16
  22  -4  -7    1.56    2.40
 -22  -4   7   -1.74    3.71
  22  -4  -7    1.47    3.05
  22   4  -7    5.27    3.11
  22   4  -7   -0.30    2.79
 -22   4   7   -1.47    3.62
  20  -4  -7    4.53    2.29
  20  -4  -7    3.88    3.10
 -20  -4   7    1.21    3.80
 -20  -4   7    5.92    3.64
 -20   4   7    4.37    3.51
  20   4  -7    2.61    2.77
  20   4  -7    4.87    3.12
  18  -4  -7    5.09    2.14
 -18  -4   7   11.94    3.84
  18  -4  -7    4.95    2.96
 -18  -4   7   -0.68    3.38
 -18   4   7    4.21    3.32
  18   4  -7   -0.09    2.64
  18   4  -7    2.09    2.89
 -16  -4   7   -0.44    3.06
  16  -4  -7   -1.28    2.55
 -16  -4   7    1.96    3.12
  16   4  -7   -2.45    2.36
  16   4  -7    0.55    2.64
 -16   4   7    1.51    3.10
 -14  -4   7    6.96    3.08
  14  -4  -7    4.89    2.80
  14  -4  -7    6.54    2.70
 -14  -4   7    9.56    3.52
  14   4  -7    5.67    2.68
 -14   4   7    5.18    3.17
  14   4  -7    6.66    2.76
  12  -4  -7   -2.47    2.33
  12  -4  -7    0.22    2.54
 -12  -4   7    1.15    2.63
 -12  -4   7   -0.06    2.82
  12   4  -7    0.81    2.39
 -12   4   7   -1.27    2.80
  12   4  -7    3.48    2.61
  10  -4  -7    2.92    2.55
 -10  -4   7    1.95    2.40
  10  -4  -7   -0.38    2.33
 -10  -4   7    3.89    2.90
 -10   4   7    4.51    2.66
  10   4  -7    1.48    2.46
  10   4  -7    6.79    3.34
  10   4  -7    5.41    2.52
 -10   4   7    4.72    2.82
   8  -4  -7   19.03    3.36
  -8  -4   7   15.08    3.49
  -8  -4   7   17.18    3.05
   8  -4  -7    8.92    2.96
   8   4  -7   16.22    3.69
  -8   4   7   13.44    3.04
  -8   4   7    8.56    2.97
  -8   4   7   14.70    3.46
   8   4  -7   12.57    2.99
  -6  -4   7    3.24    2.54
   6  -4  -7    3.90    2.74
  -6  -4   7    6.37    2.23
   6  -4  -7    6.59    2.62
  -6   4   7    4.44    2.58
   6   4  -7    3.89    3.17
  -6   4   7    1.57    2.91
  -6   4   7    1.73    2.36
   6   4  -7   -0.62    2.43
   4  -4  -7    6.71    2.76
  -4  -4   7    9.63    2.40
   4  -4  -7    9.62    3.03
  -4  -4   7   16.86    3.30
  -4   4   7   10.99    2.89
   4   4  -7   11.52    2.96
  -4   4   7    7.34    3.28
  -4   4   7   10.91    2.66
   4   4  -7    9.79    3.30
  -2  -4   7    4.39    2.54
   2  -4  -7    5.85    2.71
   2  -4  -7   -1.11    2.54
  -2   4   7   -0.57    2.47
  -2   4   7    1.35    2.46
   2   4  -7    4.82    2.50
  -2   4   7   -2.11    1.92
   2   4  -7   -0.30    2.64
  -2   4   7    2.77    2.98
   0  -4   7    0.69    2.35
   0  -4  -7    1.02    2.67
   0  -4  -7    0.15    2.47
   0   4  -7    0.56    2.90
   0   4   7   -3.36    2.81
   0   4  -7    0.55    2.31
   0   4   7    1.34    2.60
  -2  -4  -7    2.92    2.89
   2  -4   7    2.99    2.44
  -2  -4  -7    1.82    2.67
   2   4   7    5.48    2.84
  -2   4  -7    7.31    3.27
  -2   4  -7    7.77    2.41
   4  -4   7   14.33    2.76
  -4  -4  -7    8.45    2.98
   4   4   7   14.15    3.15
  -4   4  -7   13.55    3.45
  -4   4  -7   13.81    2.71
  -6  -4  -7    6.66    2.77
   6  -4   7    6.66    2.32
   6   4   7    9.03    2.85
  -6   4  -7    6.83    2.26
  -6   4  -7   10.84    3.32
   8  -4   7    5.83    2.29
  -8  -4  -7   11.88    3.50
  -8  -4  -7    7.73    3.40
   8   4   7    6.86    2.95
   8   4   7    8.13    1.86
  -8   4  -7    8.18    2.23
  -8   4  -7    5.44    3.42
 -10  -4  -7    0.40    2.88
  10  -4   7    8.92    2.35
 -10  -4  -7    4.19    3.18
  10  -4   7    7.49    2.64
  10  -4   7    1.10    2.60
  10   4   7    6.23    2.95
 -10   4  -7    1.71    3.30
  10   4   7    3.98    1.72
 -12  -4  -7    4.15    3.40
  12  -4   7    0.32    2.07
  12  -4   7   -6.21    2.63
 -12  -4  -7   -0.38    2.90
  12  -4   7   -1.75    2.42
  12   4   7    0.77    1.53
 -12   4  -7   -1.86    2.91
  12   4   7    5.66    3.08
 -14  -4  -7    2.80    3.75
  14  -4   7    9.09    3.18
  14  -4   7    3.21    2.26
 -14  -4  -7    1.13    3.74
  14  -4   7    9.26    2.93
 -14   4  -7    3.34    3.26
  14   4   7    8.66    3.50
  14   4   7    3.98    1.82
 -16  -4  -7    2.00    3.92
  16  -4   7    3.62    3.10
 -16  -4  -7    3.75    3.90
  16  -4   7    0.18    2.74
  16  -4   7    2.23    2.16
  16   4   7    1.64    3.09
 -16   4  -7    0.78    3.24
  16   4   7   -1.51    1.64
 -18  -4  -7    2.53    4.14
  18  -4   7   -0.03    2.18
  18  -4   7   -5.48    2.93
 -18  -4  -7   -4.33    3.81
  18   4   7   -4.04    2.97
  18   4   7   -1.61    1.79
 -18   4  -7    7.37    3.96
 -20  -4  -7   -2.12    4.07
  20  -4   7    1.21    2.23
 -20  -4  -7   -1.09    4.23
  20  -4   7    3.08    3.31
  20   4   7    0.39    2.04
 -20   4  -7    5.00    3.91
  20   4   7   -2.56    3.17
 -22  -4  -7    3.73    4.67
  22  -4   7   -3.04    3.04
 -22  -4  -7    2.68    4.74
 -22   4  -7    3.30    4.11
  22   4   7    6.10    3.75
  22   4   7   -2.43    2.03
  22   4   7   -4.72    3.77
  24  -4   7    1.29    3.40
 -24  -4  -7   -4.99    4.65
 -24  -4  -7    3.66    4.75
 -24   4  -7   -4.44    4.16
  24   4   7    2.94    4.13
  24   4   7   -3.63    3.54
 -26  -4  -7   -4.62    3.83
 -26  -4  -7   -1.38    5.46
  26  -4   7   -0.08    3.47
 -26   4  -7   -0.59    4.50
  26   4   7    3.97    4.00
  26   4   7   -9.20    4.36
  25  -5  -7    1.72    4.02
 -25  -5   7   -5.24    5.37
 -25  -5   7  -10.08    4.29
 -25   5   7    1.90    4.52
  25   5  -7   -0.90    3.68
  25   5  -7   -3.93    2.95
 -23  -5   7    9.18    5.10
 -23  -5   7    1.33    4.16
  23  -5  -7   -4.77    3.68
 -23   5   7    6.60    4.74
  23   5  -7    2.66    3.16
  23   5  -7    2.05    3.54
 -21  -5   7    6.12    4.55
 -21  -5   7    2.37    4.03
  21  -5  -7   -0.22    3.97
  21   5  -7   -0.71    3.65
 -21   5   7   10.18    4.59
  21   5  -7   -0.91    2.84
 -19  -5   7   -0.61    3.78
  19  -5  -7   -1.23    3.47
 -19  -5   7    2.98    3.83
  19   5  -7    2.95    3.41
 -19   5   7    0.44    4.04
  19   5  -7   -0.10    2.87
  17  -5  -7    0.70    3.39
 -17  -5   7    0.12    3.55
 -17  -5   7   -2.62    3.79
  17   5  -7   -0.03    3.19
  17   5  -7   -0.84    2.74
 -17   5   7    5.12    4.16
  15  -5  -7   -0.75    3.13
 -15  -5   7   -0.11    3.24
 -15  -5   7    3.24    3.94
 -15   5   7   -1.82    3.73
  15   5  -7    0.45    2.68
  15   5  -7   -0.71    3.05
  13  -5  -7   -2.48    2.96
 -13  -5   7    0.66    3.55
 -13  -5   7   -2.66    3.10
  13   5  -7    1.80    3.10
  13   5  -7    4.82    2.81
 -13   5   7   -1.36    3.53
 -11  -5   7    4.90    3.62
  11  -5  -7   -2.73    2.86
 -11  -5   7    3.88    3.08
  11   5  -7   -2.95    2.99
 -11   5   7    1.28    3.59
  11   5  -7    0.27    2.55
  -9  -5   7   -0.10    2.78
  -9  -5   7   -1.45    3.23
   9  -5  -7    0.98    2.92
   9   5  -7    5.62    3.74
  -9   5   7   -2.94    3.40
   9   5  -7    1.81    3.02
  -7  -5   7    5.25    2.67
   7  -5  -7    5.83    3.37
  -7  -5   7   -1.60    3.09
   7   5  -7    5.93    3.18
   7   5  -7   -0.21    3.59
  -7   5   7    1.22    3.60
   5  -5  -7   -4.10    3.12
  -5  -5   7   -1.51    2.38
  -5  -5   7    3.08    3.10
  -5   5   7    7.26    3.62
   5   5  -7    0.07    3.67
  -5   5   7   -0.20    2.77
  -3  -5   7    0.33    2.41
   3  -5  -7   -2.28    3.07
  -3  -5   7   -3.12    2.95
   3   5  -7   10.21    3.72
  -3   5   7    2.05    3.28
  -3   5   7    0.86    2.59
  -3   5   7    6.43    3.81
  -1  -5   7   -0.51    3.00
   1  -5  -7   -0.95    3.13
  -1   5   7    3.25    2.50
  -1   5   7   -1.06    3.56
  -1   5   7    1.92    3.00
   1   5  -7    5.23    3.79
  -1  -5  -7    1.27    3.25
   1  -5   7   10.52    3.28
   1   5   7   12.64    4.05
   1   5   7    1.37    3.16
  -1   5  -7    0.89    3.30
  -3  -5  -7   10.23    3.51
   3  -5   7   12.45    3.30
   3   5   7    6.02    3.30
  -3   5  -7    2.71    3.32
   5  -5   7   -1.80    2.70
  -5  -5  -7   -0.86    3.21
  -5   5  -7   -0.81    3.49
   5   5   7   -1.92    3.03
  -5   5  -7   -1.00    2.56
  -7  -5  -7    4.78    3.68
  -7  -5  -7   11.07    3.85
   7  -5   7    9.92    3.05
   7   5   7    6.63    3.30
  -7   5  -7    4.01    2.58
   7   5   7    7.02    2.20
  -7   5  -7    8.18    4.06
  -9  -5  -7   11.02    3.99
   9  -5   7    4.05    2.76
  -9  -5  -7    6.23    3.70
   9   5   7    4.50    3.29
  -9   5  -7    6.87    2.61
  -9   5  -7    4.95    3.71
   9   5   7    3.11    1.97
 -11  -5  -7    0.95    3.65
  11  -5   7    3.99    3.11
 -11  -5  -7   -0.92    3.80
  11  -5   7    5.36    3.04
 -11   5  -7   -2.24    3.72
  11   5   7    4.47    2.03
  11   5   7   -2.69    3.12
  13  -5   7    3.37    2.82
 -13  -5  -7    3.52    3.95
  13  -5   7   -1.50    3.13
 -13  -5  -7   -4.17    3.85
 -13   5  -7   -0.73    3.83
  13   5   7   -0.29    1.90
  13   5   7   -1.11    3.36
 -15  -5  -7    3.83    4.17
 -15  -5  -7   -0.74    4.15
  15  -5   7   -2.76    2.62
  15   5   7    0.78    2.04
  15   5   7   -1.29    3.51
 -15   5  -7   -4.03    4.03
  17  -5   7    3.95    3.38
  17  -5   7    0.58    2.82
 -17  -5  -7    1.69    4.20
 -17  -5  -7   -2.36    4.36
  17   5   7    0.26    3.54
 -17   5  -7    0.28    4.14
 -19  -5  -7    4.34    4.92
  19  -5   7   -5.77    3.48
 -19  -5  -7    2.75    4.64
 -19   5  -7    9.15    4.79
  19   5   7    3.49    3.71
  21  -5   7    3.31    3.73
 -21  -5  -7    1.79    5.04
 -21  -5  -7    2.81    5.09
 -21   5  -7   -1.62    4.49
  21   5   7    4.37    3.99
  18  -6  -7   -4.46    3.94
 -18  -6   7   -8.34    4.20
 -18  -6   7   -1.77    4.43
 -18  -6   7   -5.39    4.85
  18   6  -7    2.92    3.77
  18   6  -7   -3.75    2.94
 -18   6   7    2.94    5.03
  16  -6  -7   -3.50    3.82
 -16  -6   7    2.60    4.09
 -16  -6   7   -0.73    4.53
 -16   6   7   -0.43    4.75
  16   6  -7    0.43    3.05
  16   6  -7   -1.80    3.84
  14  -6  -7   -0.90    4.07
 -14  -6   7    0.13    4.27
 -14  -6   7    3.23    4.02
  14   6  -7   -0.95    3.43
 -14   6   7    1.21    4.57
  14   6  -7   -3.45    2.74
 -12  -6   7    1.04    3.94
  12  -6  -7   -2.79    3.78
 -12  -6   7    4.18    3.93
 -12   6   7    2.38    4.58
  12   6  -7    1.70    3.61
  12   6  -7    0.95    2.87
  10  -6  -7   -0.78    3.75
 -10  -6   7  -10.91    3.84
 -10  -6   7    2.03    3.39
 -10   6   7   -0.89    4.12
  10   6  -7    0.54    3.45
  10   6  -7   -0.57    2.85
   8  -6  -7   -0.90    3.68
  -8  -6   7    0.16    4.06
  -8  -6   7    8.87    3.56
  -8   6   7    2.04    4.41
   8   6  -7    2.43    3.62
   8   6  -7    8.02    4.63
  -6  -6   7    2.70    3.05
   6  -6  -7   10.56    3.98
  -6  -6   7   -3.66    3.69
  -6   6   7   -2.16    4.32
  -6   6   7    2.03    3.36
   6   6  -7    0.62    4.00
   6   6  -7   -1.11    3.56
  -4  -6   7    0.99    3.76
  -4  -6   7   -1.57    2.93
   4  -6  -7    3.81    3.82
   4   6  -7    2.16    4.16
  -4   6   7    2.28    3.57
  -4   6   7    3.17    4.30
  -2  -6   7    8.00    4.16
   2  -6  -7   10.09    4.02
  -2  -6   7   12.40    3.42
   2   6  -7   12.95    4.72
  -2   6   7    7.71    4.12
  -2   6   7    5.30    4.71
   0  -6  -7   16.91    4.60
   0  -6   7   19.25    4.67
   0   6   7   23.55    5.11
   0   6  -7   12.41    4.66
   0   6   7   10.25    4.00
  -2  -6  -7    6.65    3.86
   2  -6   7    2.34    3.88
   2   6   7    7.76    3.84
  -2   6  -7    7.68    4.51
   4  -6   7   -3.20    3.47
  -4  -6  -7   -3.98    3.96
   4   6   7    4.94    3.48
  -4   6  -7   -2.33    4.06
  -6  -6  -7    2.95    4.36
   6  -6   7   -0.89    3.67
  -6  -6  -7   -0.84    4.04
   6   6   7    3.92    3.61
  -6   6  -7    1.75    4.29
  -8  -6  -7   -4.72    4.18
  -8  -6  -7   11.85    4.19
   8  -6   7    7.19    4.19
  -8   6  -7    2.97    4.41
   8   6   7    1.38    2.33
   8   6   7    0.95    3.39
 -10  -6  -7   -3.98    4.31
  10  -6   7   -3.95    3.54
 -10  -6  -7   -3.55    3.89
  10   6   7   -0.36    4.00
 -10   6  -7    6.70    4.62
 -12  -6  -7   -0.76    4.22
 -12  -6  -7   -3.23    4.73
  12  -6   7   -2.20    3.45
 -12   6  -7   -4.20    4.50
  12   6   7    6.65    4.19
 -14  -6  -7    2.12    4.78
 -14  -6  -7    1.53    4.65
  14   6   7    2.84    4.09
 -14   6  -7   -7.25    4.43
  36   0  -8   -1.20    4.63
  36   0  -8    4.09    4.42
 -36   0   8    2.61    3.22
 -34   0   8   -7.93    2.98
  34   0  -8   -9.43    3.91
  34   0  -8    1.97    4.22
  32   0  -8   -0.96    3.87
  32   0  -8    0.87    3.91
 -32   0   8    1.11    2.78
 -30   0   8    2.41    2.84
  30   0  -8    3.01    3.48
  30   0  -8   -3.68    3.37
 -30   0   8    2.06    4.27
 -28   0   8   -2.33    2.57
 -28   0   8    1.41    4.35
  28   0  -8   -0.46    3.40
  28   0  -8    2.10    3.34
  26   0  -8   -3.06    3.02
  26   0  -8    1.41    3.02
 -26   0   8   -3.01    3.67
 -26   0   8   -2.07    2.37
  24   0  -8    4.80    2.70
 -24   0   8    0.75    2.33
 -24   0   8    6.24    3.91
  24   0  -8    3.21    2.96
 -22   0   8    3.55    2.57
  22   0  -8    5.41    2.82
 -22   0   8    6.64    3.66
 -22   0   8    8.60    2.38
  22   0  -8    4.20    2.54
 -20   0   8    0.70    2.04
  20   0  -8    1.92    2.60
 -20   0   8    1.93    3.39
 -20   0   8    1.30    2.29
  20   0  -8    4.27    2.24
  20   0  -8    1.64    2.50
  18   0  -8   -0.76    2.46
 -18   0   8    4.27    3.18
  18   0  -8    1.58    2.39
 -18   0   8    1.63    1.96
 -18   0   8    0.78    2.13
 -16   0   8    2.97    3.02
  16   0  -8   -0.35    2.36
  16   0  -8    2.92    2.29
 -16   0   8    3.45    2.23
 -16   0   8    2.35    1.99
 -14   0   8    2.59    2.78
  14   0  -8    5.27    2.53
 -14   0   8    6.02    1.31
 -14   0   8    3.37    2.04
 -14   0   8    6.69    2.19
  14   0  -8    8.11    2.42
  12   0  -8  121.40   11.48
  12   0  -8  121.47   11.53
 -12   0   8  122.45   11.47
 -12   0   8  117.61   11.26
 -12   0   8  115.58   10.95
  10   0  -8    2.73    2.13
  10   0  -8    4.22    2.19
 -10   0   8    3.24    1.93
 -10   0   8    2.80    1.82
   8   0  -8  141.96   13.19
  -8   0   8  137.77   13.05
   8   0  -8  140.31   13.16
  -8   0   8  140.71   13.19
   6   0  -8  977.39   86.69
  -6   0   8  937.60   86.48
  -6   0   8  965.07   86.47
  -6   0   8  928.37   86.63
  -6   0   8  977.27   86.68
   4   0  -8  212.74   18.68
   4   0  -8  188.65   18.65
   4   0  -8  208.96   18.88
  -4   0   8  206.14   18.82
  -4   0   8  207.49   18.84
   4   0  -8  215.05   18.83
   2   0  -8  131.26   11.93
   2   0  -8  124.89   12.04
   2   0  -8  137.11   12.05
   2   0  -8  128.34   11.93
   2   0  -8  131.01   11.92
   0   0  -8    2.25    1.02
   0   0   8   -0.10    1.00
   0   0  -8    1.79    0.96
   0   0  -8    1.56    0.96
   0   0   8    1.23    1.00
   0   0   8   -1.54    1.07
   2   0   8   56.30    5.33
   2   0   8   54.47    5.47
   2   0   8   56.09    5.54
  -2   0  -8   58.78    5.51
  -2   0  -8   52.31    5.33
  -2   0  -8   57.71    5.29
  -2   0  -8   54.15    5.48
   2   0   8   56.05    5.28
   4   0   8  132.19   12.30
  -4   0  -8  129.64   12.34
  -4   0  -8  126.00   12.12
   4   0   8  135.25   12.34
  -4   0  -8  136.25   12.08
   4   0   8  134.05   12.14
  -6   0  -8   54.85    5.29
  -6   0  -8   48.55    5.29
  -6   0  -8   49.10    4.65
   6   0   8   52.00    4.90
   6   0   8   55.75    5.19
   6   0   8   38.43    4.95
   6   0   8   48.41    5.23
   8   0   8   15.32    2.47
  -8   0  -8   13.09    2.30
   8   0   8   12.90    1.95
  -8   0  -8   15.76    1.99
   8   0   8   13.06    2.38
  -8   0  -8   16.55    1.63
   8   0   8   10.81    2.45
  -8   0  -8   10.59    2.73
  10   0   8    3.12    2.13
  10   0   8    3.23    1.43
  10   0   8    1.99    2.13
 -10   0  -8    2.96    2.35
 -10   0  -8    2.41    1.86
  10   0   8    5.50    2.04
 -12   0  -8   12.50    3.06
  12   0   8    7.38    2.23
  12   0   8    8.93    2.54
 -12   0  -8   12.21    1.37
  12   0   8    9.72    1.86
  12   0   8   10.59    2.71
 -12   0  -8    9.79    2.25
  14   0   8    0.36    2.32
 -14   0  -8    0.09    1.97
 -14   0  -8    2.41    0.89
  14   0   8   -0.79    2.15
 -14   0  -8    5.65    2.92
  14   0   8   -1.18    1.82
  14   0   8   -2.27    1.57
  16   0   8    0.09    1.69
  16   0   8    0.23    2.28
  16   0   8   -2.27    2.31
 -16   0  -8    1.09    0.93
  16   0   8   -1.16    2.13
 -16   0  -8   -3.93    2.84
 -16   0  -8    4.99    2.10
  18   0   8    1.76    2.22
  18   0   8    2.70    2.65
 -18   0  -8    0.61    2.24
  18   0   8    3.25    2.47
 -18   0  -8    1.19    0.91
 -18   0  -8   -1.27    3.07
  18   0   8    0.61    1.86
 -20   0  -8    1.14    2.41
 -20   0  -8    1.08    3.33
  20   0   8    3.58    2.97
 -20   0  -8    1.98    0.98
  20   0   8    1.71    2.04
 -22   0  -8    4.27    3.85
  22   0   8    0.12    2.99
 -22   0  -8   -0.43    2.47
  22   0   8   -0.03    2.21
 -22   0  -8    0.19    0.95
  24   0   8    2.05    3.46
  24   0   8    4.70    2.54
 -24   0  -8    0.66    3.89
  26   0   8    0.87    3.49
  26   0   8   -1.66    2.56
 -26   0  -8    6.21    4.52
  28   0   8    8.90    4.09
 -28   0  -8   10.51    4.70
 -30   0  -8    4.06    4.79
  30   0   8    1.20    4.15
 -32   0  -8   -7.00    4.90
  32   0   8   -4.51    4.16
  35  -1  -8    0.37    3.79
 -35  -1   8    0.78    3.71
  35  -1  -8    1.24    5.05
 -35  -1   8    5.67    6.15
 -35   1   8   -1.89    4.00
  35   1  -8    1.90    4.84
  35   1  -8   -0.85    3.82
 -35   1   8   -0.93    2.87
 -33  -1   8   -3.92    4.97
 -33  -1   8    0.34    3.37
  33  -1  -8   -0.65    3.59
  33  -1  -8    0.92    4.60
  33   1  -8    0.27    4.17
  33   1  -8   -3.19    3.54
 -33   1   8    3.25    3.66
 -33   1   8   -1.23    2.62
  31  -1  -8   -5.61    3.16
 -31  -1   8   -1.45    3.05
 -31  -1   8   -2.39    4.48
  31  -1  -8    7.90    4.46
 -31   1   8    2.06    2.50
  31   1  -8   -7.04    3.61
  31   1  -8    2.36    3.52
 -31   1   8    1.20    3.35
 -29  -1   8    1.00    4.05
 -29  -1   8    9.99    3.30
  29  -1  -8    4.79    3.20
  29  -1  -8    2.96    4.04
 -29   1   8   10.35    3.38
 -29   1   8    4.51    2.53
  29   1  -8    6.76    3.85
  29   1  -8    4.91    3.24
  27  -1  -8   13.05    3.10
 -27  -1   8   12.49    3.29
 -27  -1   8   11.66    4.50
  27  -1  -8   15.29    4.18
 -27   1   8   10.66    3.10
  27   1  -8    0.07    3.12
 -27   1   8   10.52    2.63
  27   1  -8    6.02    3.43
 -25  -1   8    3.60    2.73
 -25  -1   8    1.49    3.40
  25  -1  -8    0.15    2.48
  25  -1  -8    3.42    3.48
 -25   1   8    1.86    2.22
 -25   1   8    5.04    2.52
  25   1  -8   -0.53    2.86
 -23  -1   8   -0.88    2.23
  23  -1  -8   -2.48    2.94
  23  -1  -8    0.95    2.19
 -23  -1   8    2.73    3.49
 -23   1   8   -0.22    2.04
  23   1  -8   -1.43    2.52
 -23   1   8    1.59    2.23
 -21  -1   8    1.75    2.97
 -21  -1   8    1.11    2.23
  21  -1  -8    2.99    2.12
  21  -1  -8   -2.32    2.59
 -21  -1   8    1.72    2.27
  21  -1  -8    2.96    2.86
 -21   1   8   -2.22    1.90
  21   1  -8   -3.03    2.54
 -21   1   8   -1.00    2.35
  21   1  -8   -0.27    2.57
 -21   1   8    2.49    2.01
  21   1  -8    1.47    2.15
  19  -1  -8    5.65    2.76
 -19  -1   8    1.72    2.77
 -19  -1   8    2.00    2.18
  19  -1  -8   -0.03    2.58
 -19  -1   8    1.88    2.16
  19  -1  -8    2.24    1.88
 -19   1   8    3.07    1.91
  19   1  -8   -0.72    2.45
 -19   1   8   -0.16    2.15
  19   1  -8    4.87    1.45
 -19   1   8   -0.01    1.90
  19   1  -8    5.14    2.33
  19   1  -8    4.37    2.25
  17  -1  -8   -0.62    1.66
  17  -1  -8   -0.94    2.48
 -17  -1   8   -0.47    2.69
 -17  -1   8   -1.32    1.95
  17  -1  -8    4.60    2.78
 -17  -1   8   -0.79    1.99
  17   1  -8    1.66    2.02
  17   1  -8   -1.56    2.10
  17   1  -8   -1.83    2.29
 -17   1   8    0.51    2.15
  17   1  -8   -1.44    1.22
 -17   1   8   -0.41    1.66
 -17   1   8    0.88    1.87
 -15  -1   8   -0.01    1.99
 -15  -1   8    0.82    1.27
  15  -1  -8    0.88    2.61
  15  -1  -8    0.53    1.50
 -15  -1   8    1.17    1.92
 -15  -1   8   -2.24    2.52
  15  -1  -8    2.37    2.35
  15   1  -8    3.90    2.40
  15   1  -8    0.35    2.35
  15   1  -8    0.71    1.18
 -15   1   8   -1.07    2.07
 -15   1   8    1.99    1.95
 -15   1   8    2.42    1.64
  13  -1  -8    4.18    2.50
  13  -1  -8    1.63    1.37
 -13  -1   8    1.25    1.88
[truncated: 962,212 more chars]
